# Supplementary material for: Three concurrent mechanisms generate gene copy number variation and transient antibiotic heteroresistance
Source: Nat Commun. 2024 May 10;15:3981. doi: 10.1038/s41467-024-48233-0 (PMC11087502; doi:10.1038/s41467-024-48233-0)
Supplement: Supplementary file 4 — Supplementary dataset 1 [file 41467_2024_48233_MOESM4_ESM.xlsx]

## Sheet: Table S1
antibiotics used for selection of mutant		strain / mutant	PCN of plasmids - for each plasmid, PCN in DA33140 grown without AB is indicated in parenthesis				copy number of different regions of p96 (per copy of p96 plasmid) - see Fig. S10 for regions of p96 anayzed								copy number increase caused by ACN and TPCN events (alone or in combination)				TPCN: Tn insertion sites on p2/p9		amount of extra DNA in cells (kb)	additional mutations in mutants such as point mutations, deletions (∆), insertions,… If not specified, mutations are on chromosome Nucleotide positions for deletions (∆) are approximative since they often resulted from recombination between repeated sequences	summary
			p2 (PCN±5)	p9 (PCN ±5)	p112 (PCN ±1)	PCN	region 1	region 2	region 3	region 4	region 5	region 6	region 7	region 8	ACN (amplified units per copy of p96)		TPCN		Tn inserted in	Tn insertion site(s) (nt position on p2 or p9) & orientation (< or >)			increased copy number of resistance genes observed?	Mechanisms involved in GCN increase			additional mutation(s) potentially innvolved in resistance?
											13kb Tn				copy number of amplified units per copy of p96	increased copy number due to ACN and PCN together	copy number of Tn present on p2/p9	increased copy number of Tn present on p2/p9 and p96
								35kb Tn																ACN	PCN	TPCN (Short / Large Tn)
AB	[AB] (mg/L)					p96 (PCN ±1)		carrying aac(6')-Ib-cr & blaOXA-1	carrying aac(3)-IId	carrying blaCTX-M-15 & blaTEM-1	carrying tet(A)
TOB - tobramycin	48	DA72007	55.8818	6.63508	1.61333	14.4395									3.66798	52.9636	50.8178	65.2573	p2	228 >	2569	none	yes	x	x	S	no
							0.961789	3.77984	3.55612	0.684862	4.51937	1.07856	0.959656	1.01709
	48	DA72008	8.35889	8.13683	1.74388	2.09361									14.3476	30.0382					601	none	yes	x			no
							1.0121	14.6607	14.0344	0.947786	0.955005	1.07575	0.987807	1.02154
	48	DA72009	2.23881	3.08229	1.68744	2.32919									10.3628	24.137					491	none	yes	x			no
							0.980105	10.4604	10.2652	0.971404	1.06035	1.03156	0.966588	0.989986
	48	DA72010	4.19475	5.24489	1.53105	2.10736									9.42814	19.8685					440	none	yes	x			no
							0.985944	9.619	9.23728	1.00714	1.08298	1.01716	0.93714	0.96963
	96	DA72011	19.2891	6.78179	1.15906	15.6364									1.47938	23.1321	16.1011	31.7375	p2	1638 >	1543	12kb ∆ in most p96 (pos. 23820-36560); DLJ83_01270 (manC) point mut.	yes	x	x	S	yes
							0.877325	1.46933	1.48943	0.044916	2.02972	1.10857	1.01256	1.00155
	96	DA72012	46.9008	5.87801	1.19716	7.69072									7.46703	57.4269	40.7909	48.4816	p2	1638 >	1849	4.6kb ∆ p9; DLJ83_11985 (iraM) point mut.	yes	x	x	S	yes
							0.973552	7.75951	7.17456	0.81924	6.30391	1.12424	1.03002	1.05295
	96	DA72013	3.23031	31.2754	1.207	2.8459									11.7273	33.3746	27.5228	30.3687	p9	5941 <	1072	none	yes	x		S	no
							0.964145	12.0756	11.3789	1.04789	10.671	1.02381	0.968129	0.99603
	96	DA72014	22.012	0.174032	2.98488	3.23488									57.5456	186.153					2422	point mut. intergenic region between DLJ83_12135 and DLJ83_12140; p9 almost completely lost	yes	x	x		yes
							1.08283	59.5581	55.5332	1.01842	0.946812	1.0132	0.887314	1.05142
	192	DA72015	12.8383	19.7462	1.4391	1.95249									20.2807	39.5979					759	Point mut. interg. region between DLJ83_25030 and DLJ83_25035; IS insertion in DLJ83_03900 (LysR fam. transcr. regulator); ∆ in subset of p9	yes	x			yes
							1.00046	21.3928	19.1685	1.01446	0.907652	1.0649	0.980136	1.03239
	192	DA72016	25.3778	41.861	1.53721	3.04789									24.8379	75.703					1434	none	yes	x	x		no
							0.704052	26.108	23.5677	1.10903	0.989912	1.18501	1.09593	0.916071
	192	DA72017	44.036	51.7001	1.72532	2.22788									28.9445	64.4848					1403	point mut. DLJ83_14805 (MFS transporter)	yes	x			yes
							0.870724	30.5401	27.3489	1.06226	0.944719	1.11089	1.03549	0.975911
	192	DA72018	21.9638	27.1866	1.5375	2.86212									21.6176	61.8723					1163	point mut. DLJ83_14805 (MFS transporter); 3.1kb ∆ in subset of p96 (pos. 52580-55720)	yes	x			yes
							0.932175	24.7735	18.4618	0.978773	1.10844	0.820024	0.638642	0.980613
AMK- Amikacyn	6	DA72019	5.62638	9.23314	1.8198	2.01079									13.0169	26.1743					563	DLJ83_03355 (ispG) point mut.	yes	x			yes
							0.995682	13.6635	12.3703	1.06101	1.01595	0.983879	0.911572	1.0319
	6	DA72020	14.3025	15.8795	1.35948	2.36604									4.52828	10.7141					444	none	yes	x			no
							0.993039	4.75564	4.30093	0.996458	0.95855	1.0676	0.975855	1.0085
	6	DA72021	4.20858	7.28405	1.34642	2.17032									4.7898	10.3954					342	DLJ83_25990 (oppC) point mut.	yes	x			yes
							1.00052	4.92917	4.65043	0.99888	1.02684	1.04406	0.932011	0.997695
	6	DA72022	18.8795	20.0639	1.23501	2.41791									4.40227	10.6443	1.8826	4.30051	subset of p2	320	517	none	yes	x		S	no
							0.963802	4.74954	4.055	1.01568	1.7786	1.04905	0.973382	0.998081
	12	DA72023	3.18071	21.1533	1.19521	1.87408											19.47	21.3441	p9	1969 <	597	13.3kb ∆ p96 (pos 23400-36700) + ∆ in subset of p96 (pos. 20000-23400); 8nt ∆ DLJ83_16300 (cyoE)	yes			L (partial deletion)	yes
							0.989166	11.9768	0.135255	0.0104162	10.8015	1.04255	0.967012	1.00127
	12	DA72024	3.56205	5.20143	1.49907	1.88275									16.205	30.5099					520	none	yes	x			no
							1.01021	16.939	15.471	0.937329	1.00579	1.04353	0.967977	1.03516
	12	DA72025	19.3267	16.4225	1.2313	2.17606									10.0753	21.9245	17.2726	19.4487	p2	196 <	634	IS insertion in DLJ83_16320 (cyoA); 5.8kb inversion (pos. 4336550-4336620)	yes	x		S	yes
							0.958252	10.0753	1.01823	1.01026	8.93756	1.041	0.968661	1.0036
	12	DA72026	3.22919	29.709	1.27353	1.91811									17.2573	33.1013	28.135	30.0532	p9	6592 <	1114.05	none	yes	x		S	no
							1.00493	17.7951	16.7194	0.973223	15.6681	1.06773	0.960133	0.993977
	24	DA72027	15.0739	7.62686	0.701621	3.95668											12.8078	16.7644	p2	1501 >	535	DLJ83_18230 (cydB) point mut.	yes		x	S	yes
							0.936726	1.14997	1.00485	0.91485	4.23699	1.0348	0.962963	0.99584
	24	DA72028	3.31714	12.9623	2.07828	2.06794									15.2246	31.4835					677	DLJ83_07400 (arcB) point mut.	yes	x			yes
							1.03328	15.8115	14.6377	0.988754	0.936235	1.04115	0.939481	1.0611
	24	DA72029	34.9869	55.2373	1.65318	2.61488									21.362	55.8591					1364	1nt ∆ DLJ83_03720 (rluD)	yes	x			yes
							0.975915	23.2766	19.4473	1.04179	0.870071	1.07837	0.994641	1.03921
	24	DA72030	12.9516	33.6037	1.24554	2.408															521	DLJ83_18080 (kdbD) point mut.; DLJ83_18225 (cydA) point mut.	no				yes
							0.999229	1.00604	0.889215	1.00169	1.05865	1.04815	0.963789	1.03324
TGC - tigecycline	1	DA72031	32.1896	15.1395	2.19253	2.03168											31.9541	33.9858	p2	771 <	888	none	yes			S	no
							1.06886	0.965879	0.945075	0.963565	16.7279	1.07746	0.959445	1.01971
	1	DA72032	8.65699	38.8504	2.33911	3.70143											42.2851	45.9866	p9	5476 >	1357	none	yes		x	S	no
							1.01277	0.971841	0.919212	0.984087	12.424	1.0932	0.98468	1.03421
	1	DA72033	53.1385	9.47802	2.56611	9.00325											50.5379	59.5412	p2	1904 >	1835	none	yes		x	S	no
							1.01233	0.930971	0.928917	0.991301	6.6133	1.08368	1.01156	1.04125
	1	DA72034	54.0306	18.5794	2.72931	9.55327											54.1926	63.7459	p2	1756 <	1867	10.1kb and 6.8kb ∆ in p96 (pos. 14290-24470 and pos. 52570-55720)	yes		x	S	no
							1.02322	0.00522658	0.00665529	1.00475	6.67268	0.751799	0.00627099	0.972035
	2	DA72035	67.5233	23.18	2.18235	13.9407											62.931	76.8717	p2	1819 <	2587	point mut. TetR/AcrR fam. transcr. regul. DLJ83_17235	yes		x	S	yes
							0.983693	0.968605	0.933165	1.00869	5.5142	1.08308	0.996405	1.02637
	2	DA72036	20.955	11.629	1.15787	4.65036											18.009	22.6593	p2	1427 >	776	point mut. DLJ83_16365 (lon)	yes		x	S	yes
							0.990362	1.06962	0.738825	0.867074	4.87259	1.14788	1.07179	1.11445
	2	DA72037	97.7845	35.575	3.21591	4.34981											89.7711	94.121	p2	1427 >	2302	ins 1nt in TetR/AcrR fam. transcr. regul. DLJ83_17235	yes		x	S	yes
							1.02712	0.941745	0.911578	1.01322	21.6379	1.08723	0.997543	1.02156
	2	DA72038	49.1649	11.2579	1.72293	3.72747									2.64392	9.85514	38.3481	42.0756	p2	1191 <	1428	point mut. TetR/AcrR fam. transcr. regul. DLJ83_17235	yes	x	x	S	yes
							1.01002	1.02083	0.932638	2.11992	15.0155	2.96699	2.84486	1.03651
	2	DA73849	51.6207	7.57728	1.79249	6.09632											47.7585	53.8549	p2	1686 <	1398	5.8 kb inversion (pos. 4336550-4336620)	yes		x	S	no
							0.983282	0.995074	0.925572	0.980992	8.834	1.10282	0.984038	1.02823
	2	DA73850	58.5587	6.73759	1.61369	5.301											54.1498	59.4508	p2	924 >	1393	none	yes		x	S	no
							0.974397	0.979745	0.891108	0.987357	11.215	1.10773	1.01258	1.04709
	2	DA73851	4.45442	6.52293	3.9723	4.06119									complex events	not calculated					1581	26kb ∆ p112 (pos. 18930-45360); 4.2kb ∆ p96 (pos. 10900-15080); IS insertion DLJ83_05990 (MFS transporter)	yes	x	x		yes
							0.912834	1.00727	0.952325	1.00198	17.8204	14.9092	1.96152	1.03842
	2	DA73852	4.22328	70.2152	2.19966	11.8184											58.6786	70.497	p9	2412 >	2603	none	yes		x	S	no
							0.958976	0.987448	0.883675	1.00796	5.96503	1.09949	1.00309	1.05936
	4	DA72039		13.7375	1.62514	5.30953									4.6	24.4	38.2	62.6238	p2	927 <, 1338-1511	1569	point mut. TetR/AcrR fam. transcr. regul. DLJ83_17235; ∆ in subset p2	yes	x	x	S	yes
			40.3				1.06164	0.953032	1.02181	0.979078	12.7852	4,6 & 1,0	0.954109	1.03034
	4	DA72040	3.38759		1.33778	2.93755											57.0412	59.9788	p9	2531 <	1474	1nt ∆ TetR/AcrR fam. transcr. regul. DLJ83_17235; ∆ in subset p9	yes			S	yes
				64.2			1.00632	0.978719	0.908502	1.03975	20.418	1.04127	0.988701	1.03674
	4	DA72041	56.8764	20.6982	2.59735	11.2506											58.1347	69.3853	p2	1514 <	2277	IS insertion promotor TetR/AcrR fam. transcr. regul. DLJ83_17235	yes		x	S	yes
							1.02573	0.954635	0.950085	0.976257	6.16724	1.08945	0.982539	1.02131
	4	DA72042	1.3355	37.4419	1.07335	2.89859											37.1334	40.032	p9	2040 >	1049	none	yes			S	no
							1.0195	0.939675	0.902081	0.971217	13.8109	1.10749	1.01396	1.04607
	4	DA73853	66.126	12.9666	2.23975	11.2718											54.6405	65.9123	p2	1037 <	2104	point mut. TetR/AcrR fam. transcr. regul. DLJ83_17235	yes		x	S	yes
							0.945421	1.00448	0.858725	1.01994	5.84754	1.09051	1.02617	1.05476
	4	DA73854	3.52639	38.5034	1.39001	7.1654											34.504	41.6694	p9	2442 <	1461	IS insertion promotor TetR/AcrR fam. transcr. regul. DLJ83_17235	yes		x	S	yes
							0.96137	0.97032	0.92232	1.00849	5.81537	1.15556	0.962046	1.0199
	4	DA73855	60.0509	13.2496	2.53229	13.7934											54.7266	68.52	p2	999 <	2375	point mut. TetR/AcrR fam. transcr. regul. DLJ83_17235	yes		x	S	yes
							0.974164	1.01725	0.921352	1.01238	4.96759	1.07213	0.968276	1.03445
	4	DA73856	15.4506	10.9855	1.04228	3.19905											24.5494	27.7484	p2	897 < 1690 < 1722 < 1744 <	687	point mut. TetR/AcrR fam. transcr. regul. DLJ83_17235	yes		x	S	yes
							0.961264	0.932167	0.890121	0.987487	8.67395	1.16703	1.00812	1.05381
	8	DA73857	7.51747		2.74519	9.78733											81.9646	91.7519	p9	6300 <	2901	IS insertion in TetR/AcrR fam. transcr. regul. DLJ83_17235; ∆ in subset p9	yes		x	S	yes
				85			0.967531	0.98103	0.93301	1.00866	9.37456	1.09081	0.98413	1.03482
	8	DA73858	5.00756	101.431	2.30913	15.9722											135.299	151.271	p9	4592 < 5941 >	4118	IS insertion in TetR/AcrR fam. transcr. regul. DLJ83_17235, 19.2kb ∆ in subset p96 (pos. 17380-36560)	yes		x	S	yes
							0.895677	0.440818	0.416122	0.448823	9.47092	1.09663	0.996388	1.01131
	8	DA73859	6.47714	84.4241	2.81264	3.17555											60.8428	64.0184	p9	6514 <	2019	IS insertion in TetR/AcrR fam. transcr. regul. DLJ83_17235	yes		x	S	yes
							1.00479	0.996138	0.929311	1.00966	20.1598	1.05826	0.965735	1.03611
ETP - ertapenem	0.2	DA73393	5.07755	5.84261	0.542794	1.37345									complex events	not calculated					247	none	yes	x			no
							1	1.99072	3.16364	3.31128	3.29267	3.36429	3.24445	2.08863
	0.2	DA73394	20.5157	16.0117	0.579311	1.40941									complex events	not calculated					369	none	yes	x			no
							1	2.15766	1.99243	3.32738	3.0254	3.34579	3.30128	2.10404
	0.2	DA73395	14.4089	12.0176	0.777942	1.30326									complex events	not calculated					291	none	yes	x			no
							1	2.03022	2.07255	2.25998	2.21873	3.27635	3.21783	2.00517
	0.2	DA73860	62.3081	9.2983	0.898049	16.4805											55.6881	72.1685	p2	86 <	2420	none	yes		x	S	no
							0.927954	0.992279	0.960133	1.07774	4.37904	1.05025	0.975264	1.01638
	0.2	DA73861	5.95358	5.4577	0.903454	1.57551									1.8644						174	point mutation in DLJ83_01985 (ompK36)	yes	x			yes
							0.858515	0.959582	1.86204	1.91169	1.81947	1.14605	1.04687	0.988983
	0.2	DA73862	6.86197	10.057	1.06783	2.35593									1.38734						270	point mutation DLJ83_01985 (ompK36), ∆8,5kb in subset p112 (pos. 1900-27500); ∆13kb in subset p96 (pos. 36700-49700); ∆ in subset of p9	yes	x			yes
							0.921277	1.44653	1.27528	1.44021	0.583573	1.16316	1.04757	0.867988
	0.2	DA73863	7.81132	37.3888	1.37202	5.84295											31.4314	37.2744	p9	6809 >	1288	6nt ∆ in DLJ83_01985 (ompK36), point mutation position 7026 on p9	yes		x	S	yes
							0.966813	0.944657	0.87515	0.981427	6.37937	1.15058	1.00577	1.07559
	0.4	DA73400	5.03792	7.11129	1.70881	2.12718									complex events	not calculated					595	∆ 2.8kb p96 (pos 10750-13600), ∆21kb p112 (pos. 25130-45250)	yes	x			no
							0.920407	2.19665	0.994527	4.79322	4.22212	3.70714	3.65836	2.3356
	0.4	DA73401	8.38981	6.01748	1.00607	1.59993									complex events	not calculated	5.32388	6.92381	p2	1868	396	none	yes	x		L	no
							1	4.36565	4.0708	4.66386	4.20996	2.57824	2.46593	1.73664
	0.4	DA73864	31.3925	23.8362	1.20246	1.94913															424	point mutation DLJ83_01985 (ompK36)	no				yes
							1.02711	1.00683	0.958011	0.995333	0.990647	1.0406	0.952905	1.02857
	0.4	DA73866	5.05106	3.98541	0.642317	1.3482															76.67	39nt ∆ in DLJ83_01985 (ompK36)	no				yes
							0.994094	1.02581	0.903506	1.01287	0.976639	1.06132	0.979482	1.04628
	0.4	DA73867	14.2235	3.97322	0.505129	2.1689											12.916	15.0849	p2	1609 >	324	1nt insertion in DLJ83_01985 (ompK36); IS insertion in intergenic region between DLJ83_08495 and panM; ∆ in subset of p9	yes			S	yes
							0.968516	0.993924	0.903287	1.02692	6.95509	1.07833	0.987289	1.04174
	0.4	DA73868	35.9606	13.0732	1.26096	13.7605									2.47368						1590	8nt ∆ in DLJ83_01985 (ompK36); IS6 - IS15DIV inserted in p2 position 1044	yes	x	x		yes
							0.937942	2.47368	1.04726	1.01316	0.936351	1.07322	0.977596	1.01447
	0.8	DA73402	6.95436	6.04466	0.796667	1.67649															143	IS insertion in DLJ83_01985 (ompK36)	no				yes
							1.00061	0.901979	0.98972	1.01106	0.976864	1.15486	1.01281	0.952101
	0.8	DA73403	6.26693	10.3803	0.932082	1.67257											6.31268	7.98524	p2	1523	413	4.6kb ∆ subset p9	yes			L	no
							1.03593	4.60482	4.88653	4.58202	5.02362	1.01338	1.01065	0.940037
	0.8	DA73869	80.8243	72.1381	1.43776	3.66602											3.14989	6.8159	subset of p2	734, 952, 1166, 1266, 1526, 1639, 1702, 1759...	1175	point mutation in DLJ83_01985 (ompK36); ∆ in subset of p9	yes		x	S	yes
							0.927958	1.06594	1.05062	1.12673	1.85921	0.998181	0.88614	0.944427
	0.8	DA73870	9.54401	9.23406	1.01966	1.44916															184	7nt ∆ in DLJ83_01985 (ompK36)	no				yes
							1.01993	1.00526	0.939318	1.00535	0.961013	1.07869	0.9539	1.03655
	0.8	DA73871	7.63833	6.14766	0.911982	1.29398															127	4.1kb ∆ including DLJ83_01985 (ompK36)	no				yes
							1.02708	1.01558	0.938595	1.00043	0.957827	1.04183	0.983506	1.03515
CZA - ceftazidime:avibactam	0.5	CZA-1	18.1556		0.816525	14.5279									3.07661	44.6966	67.2531	81.781	p9	1877	2989	4,6kb ∆ p9	yes	x	x	S	no
				41.3			0.874384	2.95722	3.13533	3.13729	5.62925	1.12136	1.02795	0.976306
	0.5	CZA-2	35.8078	29.3282	0.80931	2.91483									complex events	not calculated	4.76693	12.0162	subset of p2	1823	908	4,6kb ∆ subset of p9	yes	x		S	no
							1	2.68135	2.80389	3.46929	5.12243	2.33639	2.12648	1.61134
	0.5	CZA-3	31.2055	19.4358	0.87888	4.92175									complex events	not calculated	11.2109	24.8412	subset of p2	1993	1346	none	yes	x	x	S	no
							1	2.73366	2.92914	3.08987	6.04723	2.64048	2.45391	1.75809
	0.5	CZA-4	75.5535	14.1082	0.797553	3.79093											69.2177	73.0086	p2	1868	3025	none	yes		x	L	no
							0.914234	18.552	19.2981	19.3484	19.8367	1.0744	1.00455	1.00682
	1	DA73384	28.391	109.49	1.35851	39.5824											121.854	161.436	p9	2470 >	6772	none	yes		x	S	no
							0.997258	0.849965	1.00613	1.06588	4.07848	1.08393	1.01793	0.978906
	1	DA73385	178.162	22.6403	1.23493	36.3173											170.231	206.548	p2	935 <	6098	none	yes		x	S	no
							0.947407	0.860054	0.873803	1.18419	5.68731	1.08599	1.05843	0.99013
	1	DA73386	17.5461		13.4843	5.70681											24.2473	29.9541	p9	5941	2895	∆ in p96 (pos. 20000 - 23400); ∆ in subset p9	yes		x	L	no
				30			1.11891	4.99726	0.00781747	6.42483	4.32439	1.01282	0.99754	0.87073
	1	DA73387	41.5133		1.25432	10.616									complex events	not calculated	39.8834	70.3362	p2	1904	4662	4.6kb ∆ p9	yes	x	x	L	no
				8.6			1	4.75691	10.1168	10.4383	10.1717	2.87618	2.86094	1.87191
	1	CZA-5	5.90261	8.62821	1.62899	1.69356									complex events	not calculated					838	none	yes	x			no
							1	3.72519	10.0927	7.01235	7.1677	7.36736	6.78112	3.95183
	1	CZA-6	15.7703	9.9102	1.30736	1.55428									complex events	not calculated					518	point mut. in ssuD; 4,6kb ∆ p9	yes	x			yes
							1	2.7682	5.02665	4.9235	5.04447	3.96439	3.69577	2.95146
	1	CZA-7	37.1585		1.12322	25.8816											85.1448	111.026	p9	5474	4503	Several events on p9	yes		x	S	no
				85.6			0.967467	0.962909	0.996625	1.01441	4.28978	1.05796	0.992757	1.00788
	1	CZA-8	61.363	189.596	5.8499	34.3746											172.164	206.538	p9	1615	8089	∆ 9.3kb in subset p96 (pos. 49720-59040)	yes		x	S	no
							0.798349	1.00974	0.963254	1.1213	6.00846	0.156391	0.144447	1.10735
	2	CZA-9	13.2953	11.0646	0.776572	5.73254															524	Point mutation in DLJ83_28395 (replication initiation protein) on p96; ∆ 11.5kb in subset p96 (pos. 13800-25310)	yes		x		no
							0.989519	0.146575	0.101954	1.00874	1.03195	1.02111	0.957117	0.991558
	2	CZA-10	66.4991	151.077	2.35625	60.926															7849	IS1 inserted in DLJ83_01985 (ompK36) promoter; IS1 inserted on p2; ∆ 4.1kb on p96 (pos. 52570-56690); 10.1kb ∆ in subset of p96 (pos. 14290-24470)	yes		x		yes
							0.995805	0.825669	0.72099	1.04951	0.924037	1.04858	0.241987	1.03065
	2	CZA-11	25.8755	134.436	1.51558	36.0845									1.24718	45.0037					5178	26nt duplication in DLJ83_01985 (ompK36); IS6 inserted on p9; ∆ in subset of p9	yes	x	x		yes
							1.00083	1.00087	1.28235	1.212	1.0068	1.03343	0.950744	1.00733
	2	CZA-12	84.1904	53.0649	1.41458	36.8862															4048	2.85kb transposon from p96 (located pos. 33730-36520) inserted in DLJ83_01985 (ompK36); IS6 insertion in p9; 4.1 kb ∆ in p9.	yes		x		yes
							0.927684	1.01187	1.24937	1.11483	0.922457	0.961454	0.879061	0.933276
	2	CZA-14	101.978	190.481	2.51025	89.3869											73.4795	162.866	p2	1131	13270	none	yes		x	S	no
							0.909553	1.05008	0.844856	1.00504	1.82204	1.12433	1.05204	1.01411
	2	CZA-16	8.93959		0.955013	11.1485									1.16763	13.0174	44.9669	57.9843	p9	5771	3256	∆ in p9	yes	x	x	L	no
				61.8			0.950827	5.00395	5.06291	6.20176	6.20037	1.07216	0.980444	0.996573
no antibiotics	/	DA33140	2.00634	1.57485	0.781888	1.10436															36	4,1kb ∆ p9	no
							1.02773	1.00267	0.919817	1.03051	0.933409	1.06996	0.968898	1.047
	/	DA33140	1.53726	1.99205	0.701402	1.15941															30	10.1kb ∆ in p96 (pos. 14290-24470)	no
							0.994029	0.0133048	0.0160982	0.994864	1.02231	1.05088	0.930615	1.00731
	/	DA33140	2.51986	2.46185	0.705717	1.00466											0.356527	1.36118	subset of p2	1686 <	39	none	yes			S
							1.01297	0.977794	0.970006	0.992702	1.35487	1.04056	0.959058	1.04691
	/	DA33140-1	2.92133	3.1615	0.344007	0.528979															-42	∆ in subset p9	no
							1.06345	0.929625	1.01481	0.966849	1.04185	1.04496	0.928222	1.01024
	/	DA33140-2	4.24182	4.33276	0.337395	0.542588															-29	∆ in subset p9	no
							1.03512	0.936264	1.01786	1.00078	0.963204	1.06481	0.974315	1.00765
	/	DA33140-3	4.83549	4.70184	0.3523	0.692718															-8	none	no
							1.05127	0.932251	1.02483	1.00316	1.03274	1.02525	0.935293	0.995203
	/	DA33140-4	2.70317	2.75451	0.36401	0.561071															-40	none	no
							1.04957	0.974024	0.993139	1.00556	0.949987	1.07384	0.951818	1.00207
	/	DA33140-5	5.63142	5.60642	0.383143	0.787211															13	none	no
							1.04514	0.925974	0.991587	0.97924	0.998441	1.07244	0.980479	1.0067
	/	DA33140-6	4.89971	4.83987	0.374333	0.718761															-1	none	no
							1.07243	0.897658	1.00723	0.967315	1.03751	1.04948	0.945311	1.02307
	/	DA33140-7	6.14952	8.71804	0.376514	0.748466															39	none	no
							1.04791	0.914346	1.00426	0.959217	0.997067	1.05506	1.01346	1.00867
	/	DA33140-8	3.09768	3.47552	0.292866	0.57202															-40	none	no
							1.05424	0.906186	1.00246	0.984993	1.0164	1.07603	0.962916	0.996771
	/	DA33140-9	3.54874	4.39592	0.335743	0.54138															-28	∆ in subset p9	no
							1.05497	0.93273	0.957607	0.998229	0.998103	1.07066	0.971021	1.01668
