# Supplementary material for: Three concurrent mechanisms generate gene copy number variation and transient antibiotic heteroresistance
Source: Nat Commun. 2024 May 10;15:3981. doi: 10.1038/s41467-024-48233-0 (PMC11087502; doi:10.1038/s41467-024-48233-0)
Supplement: Supplementary file 5 — Supplementary dataset 2 [file 41467_2024_48233_MOESM5_ESM.xlsx]

## Sheet: Table S3
Antibiotic used for selection		strain / mutant	Additional mutations potentially affecting MIC	GCN of resistance genes of interest involved in resistance towards the antibiotics used			MIC (mg l-1)
				AMK	ETP & CZA	TGC	AMK	ETP	TGC	CZA
AB	[AB] (mg/L)			aac(6')-Ib-cr	blaOXA-1 blaCTX-M-15 blaTEM-1b	tet(A)
TOB - tobramycin	48	DA72007	none	54.5788	74.3569	65.2573	48	0.25	3	2
	48	DA72008	none	30.6939	34.6625	1.99941	48	0.125	1.5	1
	48	DA72009	none	24.3643	28.8895	2.46976	32	0.094	1.5	1
	48	DA72010	none	20.2707	24.5155	2.28224	32	0.125	1.5	1
	96	DA72013	none	34.366	40.3303	30.3687	32	0.25	3	1.5
	192	DA72016	none	79.5743	86.3347	3.01714	96	0.25	1	1.5
	96	DA72011	DLJ83_01270 (manC) point mut.	22.975	24.3796	31.7375	32	0.032	3	1
	96	DA72012	DLJ83_11985 (iraM) point mut.	59.6763	72.2774	48.4816	48	0.25	4	1.5
	96	DA72014	point mut. intergenic region between DLJ83_12135 and DLJ83_12140	192.663	199.252	3.06282	64	0.19	1.5	0.75
	192	DA72015	Point mut. interg. region between DLJ83_25030 and DLJ83_25035; IS insertion in DLJ83_03900 (LysR fam. transcr. regulator)	41.7694	45.7308	1.77218	48	0.125	1	1
	192	DA72017	point mut. DLJ83_14805 (MFS transporter)	68.0396	72.7728	2.10472	64	0.19	1	1.5
	192	DA72018	point mut. DLJ83_14805 (MFS transporter)	70.9046	76.5073	3.17249	48	0.19	1.5	0.75
AMK- Amikacyn	6	DA72020	none	11.252	15.9674	2.26797	24	0.047	1	0.75
	6	DA72022	none	11.484	16.3956	4.30051	16	0.047	0.75	0.75
	12	DA72024	none	31.8918	35.4213	1.89365	48	0.094	2	1
	12	DA72026	none	34.133	37.8666	30.0532	48	0.064	3	1
	6	DA72019	DLJ83_03355 (ispG) point mut.	27.4745	31.7414	2.04287	32	0.094	1.5	1
	6	DA72021	DLJ83_25990 (oppC) point mut.	10.6979	15.0336	2.22856	24	0.047	1	1
	12	DA72023	8nt ∆ DLJ83_16300 (cyoE)	22.4454	22.4844	20.2428	96	0.064	3	0.5
	12	DA72025	DLJ83_16320 (cyoA)::IS	21.9245	26.3213	19.4487	96	0.094	3	1
	24	DA72027	DLJ83_18230 (cydB) point mut.	4.55008	11.7896	16.7644	12	0.19	3	1
	24	DA72028	DLJ83_07400 (arcB) point mut.	32.6971	36.7865	1.93607	64	0.125	1	0.5
	24	DA72029	1nt ∆ DLJ83_03720 (rluD)	60.8657	66.314	2.27514	128	0.125	1	0.5
	24	DA72030	DLJ83_18080 (kdbD) point mut.; DLJ83_18225 (cydA) point mut.	2.42253	7.24665	2.54923	12	0.047	1.5	0.5
TGC - tigecycline	1	DA72031	none	1.96236	5.87767	33.9858	6	0.125	32	0.5
	1	DA72032	none	3.5972	10.8823	45.9866	8	0.19	24	0.75
	1	DA72033	none	8.38176	26.2316	59.5412	24	0.19	3	1
	1	DA72034	none	0.0499309	19.2472	63.7459	3	0.19	24	0.75
	2	DA73849	none	6.06629	18.0272	53.8549	12	0.19	3	1
	2	DA73850	none	5.19363	15.6616	59.4508	16	0.25	3	1
	2	DA73852	none	11.67	35.495	70.497	12	0.25	16	0.75
	4	DA72042	none	2.72373	8.35405	40.032	8	0.19	6	1
	2	DA72035	point mut. TetR/AcrR fam. transcr. regul. DLJ83_17235	13.503	41.6265	76.8717	24	0.5	48	1
	2	DA72036	point mut. DLJ83_16365 (lon)	4.97412	13.0385	22.6593	24	0.19	12	0.75
	2	DA72037	ins T in TetR/AcrR fam. transcr. regul. DLJ83_17235	4.09642	12.911	94.121	6	0.38	16	1.5
	2	DA72038	point mut. TetR/AcrR fam. transcr. regul. DLJ83_17235	3.80513	19.609	55.9696	12	0.25	24	1.5
	2	DA73851	IS insertion DLJ83_05990 (MFS transporter)	4.09073	12.2292	72.3721	6	0.064	3	0.75
	4	DA72039	point mut. TetR/AcrR fam. transcr. regul. DLJ83_17235	5.06015	15.457	67.8833	16	0.25	16	1
	4	DA72040	1nt ∆ TetR/AcrR fam. transcr. regul. DLJ83_17235	2.87503	8.98365	59.9788	6	0.38	48	1
	4	DA72041	IS insertion promotor TetR/AcrR fam. transcr. regul. DLJ83_17235	10.7402	32.7072	69.3853	16	0.38	24	1
	4	DA73853	point mut. TetR/AcrR fam. transcr. regul. DLJ83_17235	11.3222	34.3154	65.9123	16	0.38	16	1
	4	DA73854	IS insertion promotor TetR/AcrR fam. transcr. regul. DLJ83_17235	6.95273	21.4051	41.6694	12	0.38	16	1
	4	DA73855	point mut. TetR/AcrR fam. transcr. regul. DLJ83_17235	14.0314	41.9597	68.52	16	0.38	12	1
	4	DA73856	point mut. TetR/AcrR fam. transcr. regul. DLJ83_17235	2.98205	9.30009	27.7484	16	0.38	24	1
	8	DA73857	IS insertion in TetR/AcrR fam. transcr. regul. DLJ83_17235	9.60166	29.3459	91.7519	6	0.25	16	1.5
	8	DA73858	IS insertion in TetR/AcrR fam. transcr. regul. DLJ83_17235	7.04084	21.3782	151.271	4	0.125	32	0.75
	8	DA73859	IS insertion in TetR/AcrR fam. transcr. regul. DLJ83_17235	3.16328	9.57571	64.0184	4	0.125	8	0.75
ETP - ertapenem	0.2	DA73393	none	2.73416	11.8299	4.52234	12	0.19	2	1.5
	0.2	DA73395	none	2.6459	8.53657	2.89157	8	0.094	1.5	0.5
	0.2	DA73860	none	16.3532	51.8766	72.1685	24	32	2	1.5
	0.4	DA73400	none	4.67268	25.0648	8.98122	8	0.19	2	1
	0.4	DA73401	none	6.98474	21.9085	6.73566	8	3	3	0.75
	0.8	DA73403	none	7.70186	23.0293	8.40234	8	0.38	0.38	1
	0.2	DA73861	point mutation in DLJ83_01985 (ompK36)	1.51183	7.53559	2.86658	8	24	1.5	1.5
	0.2	DA73862	point mutation DLJ83_01985 (ompK36)	3.40792	10.194	1.37486	12	3	0.75	1.5
	0.2	DA73863	6nt ∆ in DLJ83_01985 (ompK36)	5.51959	16.9885	37.2744	16	32	2	1
	0.4	DA73864	point mutation DLJ83_01985 (ompK36)	1.96243	5.84249	1.9309	8	1	1	0.75
	0.4	DA73866	39nt ∆ in DLJ83_01985 (ompK36)	1.383	4.1141	1.3167	6	1	0.75	0.125
	0.4	DA73867	1nt insertion in DLJ83_01985 (ompK36); IS insertion in intergenic region between DLJ83_08495 and panM	2.15573	6.6103	15.0849	12	32	2	2
	0.4	DA73868	8nt ∆ in DLJ83_01985 (ompK36)	34.0391	61.9224	12.8847	48	32	1	2
	0.8	DA73402	DLJ83_01985 (ompK36)::IS	1.51216	4.90222	1.6377	6	4	1	0.75
	0.8	DA73869	point mutation in DLJ83_01985 (ompK36)	3.90775	12.169	6.8159	16	4	1.5	1.5
	0.8	DA73870	7nt ∆ in DLJ83_01985 (ompK36)	1.45678	4.37061	1.39266	8	4	1	0.75
	0.8	DA73871	4.1kb ∆ including DLJ83_01985 (ompK36)	1.31413	3.9032	1.2394	6	4	1	1
CZA - ceftazidime:avibactam	0.5	CZA-1	none	42.9621	134.118	81.781	24	0.38	2	1.5
	0.5	CZA-2	none	7.81569	28.0405	14.931	8	0.25	1.5	1
	0.5	CZA-3	none	13.4544	43.8695	29.763	12	0.25	2	1.5
	0.5	CZA-4	none	70.3292	217.026	75.1995	16	0.25	2	1.5
	1	DA73384	none	33.6437	118.023	161.436	6	0.25	3	2
	1	DA73385	none	31.2349	117.248	206.548	16	0.25	3.5	1.5
	1	DA73386	none	28.5185	101.849	24.6785	14	0.25	2	1.5
	1	DA73387	none	50.4995	272.127	107.983	12	0.25	3	1.5
	1	CZA-5	none	6.30883	30.0605	12.1389	12	0.25	2	1.5
	1	CZA-7	none	24.9217	77.4306	111.026	24	0.38	3	1.5
	1	CZA-8	none	34.7095	111.798	206.538	12	0.38	2	0.75
	2	CZA-9	none	0.840248	12.4056	5.91571	16	0.25	2	1
	2	CZA-14	none	93.8633	273.537	162.866	24	0.25	2	2
	2	CZA-16	none	55.7868	194.068	69.1251	16	0.25	2	2
	1	CZA-6	point mut. in ssuD	4.30257	19.6076	7.84053	12	0.25	2	1.5
	2	CZA-10	IS1 inserted in DLJ83_01985 (ompK36) promoter	50.3047	178.189	56.2979	24	12	2	1.5
	2	CZA-11	26nt duplication in DLJ83_01985 (ompK36)	36.1157	123.585	36.3298	16	32	1.5	2
	2	CZA-12	Tn insertion in DLJ83_01985 (ompK36)	37.324	119.568	34.0259	32	32	1.5	2
no AB	/	DA33140	none	1.1073	3.38342	1.03082	6	0.047	1	0.5
	/	DA33140	none	0.0a	2.32234	1.18528	2a	0.064	1	0.75
	/	DA33140	none	0.982347	2.977	1.36118	6	0.047	1	0.75
a: deletion of regions 2 and 3 of p96 carrying the aac(6')-Ib-cr resistance gene.
