# Supplementary material for: Three concurrent mechanisms generate gene copy number variation and transient antibiotic heteroresistance
Source: Nat Commun. 2024 May 10;15:3981. doi: 10.1038/s41467-024-48233-0 (PMC11087502; doi:10.1038/s41467-024-48233-0)
Supplement: Supplementary file 6 — Supplementary dataset 3 [file 41467_2024_48233_MOESM6_ESM.xlsx]

## Sheet: Sheet1
strain	remark	origin
DA33140	Clinical isolate of Klebsiella pneumoniae	a
DA73384	Mutant of DA33140 selected on 1 mg l-1 ceftazidime:avibactam (4:1)	this study
DA73385	Mutant of DA33140 selected on 1 mg l-1 ceftazidime:avibactam (4:1)	this study
DA73386	Mutant of DA33140 selected on 1 mg l-1 ceftazidime:avibactam (4:1)	this study
DA73387	Mutant of DA33140 selected on 1 mg l-1 ceftazidime:avibactam (4:1)	this study
DA73393	Mutant of DA33140 selected on 0.2 mg l-1 ertapenem	this study
DA73394	Mutant of DA33140 selected on 0.2 mg l-1 ertapenem	this study
DA73395	Mutant of DA33140 selected on 0.2 mg l-1 ertapenem	this study
DA73400	Mutant of DA33140 selected on 0.4 mg l-1 ertapenem	this study
DA73401	Mutant of DA33140 selected on 0.4 mg l-1 ertapenem	this study
DA73402	Mutant of DA33140 selected on 0.8 mg l-1 ertapenem	this study
DA73403	Mutant of DA33140 selected on 0.8 mg l-1 ertapenem	this study
DA72007	Mutant of DA33140 selected on 48 mg l-1 tobramycin	this study
DA72008	Mutant of DA33140 selected on 48 mg l-1 tobramycin	this study
DA72009	Mutant of DA33140 selected on 48 mg l-1 tobramycin	this study
DA72010	Mutant of DA33140 selected on 48 mg l-1 tobramycin	this study
DA72011	Mutant of DA33140 selected on 96 mg l-1 tobramycin	this study
DA72012	Mutant of DA33140 selected on 96 mg l-1 tobramycin	this study
DA72013	Mutant of DA33140 selected on 96 mg l-1 tobramycin	this study
DA72014	Mutant of DA33140 selected on 96 mg l-1 tobramycin	this study
DA72015	Mutant of DA33140 selected on 192 mg l-1 tobramycin	this study
DA72016	Mutant of DA33140 selected on 192 mg l-1 tobramycin	this study
DA72017	Mutant of DA33140 selected on 192 mg l-1 tobramycin	this study
DA72018	Mutant of DA33140 selected on 192 mg l-1 tobramycin	this study
DA72019	Mutant of DA33140 selected on 6 mg l-1 amikacin	this study
DA72020	Mutant of DA33140 selected on 6 mg l-1 amikacin	this study
DA72021	Mutant of DA33140 selected on 6 mg l-1 amikacin	this study
DA72022	Mutant of DA33140 selected on 6 mg l-1 amikacin	this study
DA72023	Mutant of DA33140 selected on 12 mg l-1 amikacin	this study
DA72024	Mutant of DA33140 selected on 12 mg l-1 amikacin	this study
DA72025	Mutant of DA33140 selected on 12 mg l-1 amikacin	this study
DA72026	Mutant of DA33140 selected on 12 mg l-1 amikacin	this study
DA72027	Mutant of DA33140 selected on 24 mg l-1 amikacin	this study
DA72028	Mutant of DA33140 selected on 24 mg l-1 amikacin	this study
DA72029	Mutant of DA33140 selected on 24 mg l-1 amikacin	this study
DA72030	Mutant of DA33140 selected on 24 mg l-1 amikacin	this study
DA72031	Mutant of DA33140 selected on 1 mg l-1 tigecycline	this study
DA72032	Mutant of DA33140 selected on 1 mg l-1 tigecycline	this study
DA72033	Mutant of DA33140 selected on 1 mg l-1 tigecycline	this study
DA72034	Mutant of DA33140 selected on 1 mg l-1 tigecycline	this study
DA72035	Mutant of DA33140 selected on 2 mg l-1 tigecycline	this study
DA72036	Mutant of DA33140 selected on 2 mg l-1 tigecycline	this study
DA72037	Mutant of DA33140 selected on 2 mg l-1 tigecycline	this study
DA72038	Mutant of DA33140 selected on 2 mg l-1 tigecycline	this study
DA72039	Mutant of DA33140 selected on 4 mg l-1 tigecycline	this study
DA72040	Mutant of DA33140 selected on 4 mg l-1 tigecycline	this study
DA72041	Mutant of DA33140 selected on 4 mg l-1 tigecycline	this study
DA72042	Mutant of DA33140 selected on 4 mg l-1 tigecycline	this study
DA73849	Mutant of DA33140 selected on 2 mg l-1 tigecycline	this study
DA73850	Mutant of DA33140 selected on 2 mg l-1 tigecycline	this study
DA73851	Mutant of DA33140 selected on 2 mg l-1 tigecycline	this study
DA73852	Mutant of DA33140 selected on 2 mg l-1 tigecycline	this study
DA73853	Mutant of DA33140 selected on 4 mg l-1 tigecycline	this study
DA73854	Mutant of DA33140 selected on 4 mg l-1 tigecycline	this study
DA73855	Mutant of DA33140 selected on 4 mg l-1 tigecycline	this study
DA73856	Mutant of DA33140 selected on 4 mg l-1 tigecycline	this study
DA73857	Mutant of DA33140 selected on 8 mg l-1 tigecycline	this study
DA73858	Mutant of DA33140 selected on 8 mg l-1 tigecycline	this study
DA73859	Mutant of DA33140 selected on 8 mg l-1 tigecycline	this study
DA73860	Mutant of DA33140 selected on 0.2 mg l-1 ertapenem	this study
DA73861	Mutant of DA33140 selected on 0.2 mg l-1 ertapenem	this study
DA73862	Mutant of DA33140 selected on 0.2 mg l-1 ertapenem	this study
DA73863	Mutant of DA33140 selected on 0.2 mg l-1 ertapenem	this study
DA73864	Mutant of DA33140 selected on 0.4 mg l-1 ertapenem	this study
DA73866	Mutant of DA33140 selected on 0.4 mg l-1 ertapenem	this study
DA73867	Mutant of DA33140 selected on 0.4 mg l-1 ertapenem	this study
DA73868	Mutant of DA33140 selected on 0.4 mg l-1 ertapenem	this study
DA73869	Mutant of DA33140 selected on 0.8 mg l-1 ertapenem	this study
DA73870	Mutant of DA33140 selected on 0.8 mg l-1 ertapenem	this study
DA73871	Mutant of DA33140 selected on 0.8 mg l-1 ertapenem	this study
CZA-1	Mutant of DA33140 selected on 0.5 mg l-1 ceftazidime:avibactam (4:1)	this study
CZA-2	Mutant of DA33140 selected on 0.5 mg l-1 ceftazidime:avibactam (4:1)	this study
CZA-3	Mutant of DA33140 selected on 0.5 mg l-1 ceftazidime:avibactam (4:1)	this study
CZA-4	Mutant of DA33140 selected on 0.5 mg l-1 ceftazidime:avibactam (4:1)	this study
CZA-5	Mutant of DA33140 selected on 1 mg l-1 ceftazidime:avibactam (4:1)	this study
CZA-6	Mutant of DA33140 selected on 1 mg l-1 ceftazidime:avibactam (4:1)	this study
CZA-7	Mutant of DA33140 selected on 1 mg l-1 ceftazidime:avibactam (4:1)	this study
CZA-8	Mutant of DA33140 selected on 1 mg l-1 ceftazidime:avibactam (4:1)	this study
CZA-9	Mutant of DA33140 selected on 2 mg l-1 ceftazidime:avibactam (4:1)	this study
CZA-10	Mutant of DA33140 selected on 2 mg l-1 ceftazidime:avibactam (4:1)	this study
CZA-11	Mutant of DA33140 selected on 2 mg l-1 ceftazidime:avibactam (4:1)	this study
CZA-12	Mutant of DA33140 selected on 2 mg l-1 ceftazidime:avibactam (4:1)	this study
CZA-14	Mutant of DA33140 selected on 2 mg l-1 ceftazidime:avibactam (4:1)	this study
CZA-16	Mutant of DA33140 selected on 2 mg l-1 ceftazidime:avibactam (4:1)	this study
DA73384-1A	Revertant of DA73384 selected after 40 generations of growth in MHB	this study
DA73385-2A	Revertant of DA73385 selected after 40 generations of growth in MHB	this study
DA72007-3C	Revertant of DA72007 selected after 40 generations of growth in MHB	this study
DA72007-3D	Revertant of DA72007 selected after 40 generations of growth in MHB	this study
DA72031-4B	Revertant of DA72031 selected after 40 generations of growth in MHB	this study
DA72031-4C	Revertant of DA72031 selected after 40 generations of growth in MHB	this study
DA72033-5B	Revertant of DA72033 selected after 40 generations of growth in MHB	this study
DA72035-6B	Revertant of DA72035 selected after 40 generations of growth in MHB	this study
DA72035-6D	Revertant of DA72035 selected after 40 generations of growth in MHB	this study
DA72040-7B	Revertant of DA72040 selected after 40 generations of growth in MHB	this study
DA73860-8A	Revertant of DA73860 selected after 40 generations of growth in MHB	this study
DA73860-8B	Revertant of DA73860 selected after 40 generations of growth in MHB	this study
CZA-1-A-2	Revertant of CZA-1 selected after 40 generations of growth in MHB	this study
CZA-1-A-4	Revertant of CZA-1 selected after 40 generations of growth in MHB	this study
CZA-1-B-3	Revertant of CZA-1 selected after 40 generations of growth in MHB	this study
CZA-1-C-2	Revertant of CZA-1 selected after 40 generations of growth in MHB	this study
CZA-1-C-3	Revertant of CZA-1 selected after 40 generations of growth in MHB	this study
CZA-1-C-4	Revertant of CZA-1 selected after 40 generations of growth in MHB	this study
CZA-10-A-1	Revertant of CZA-10 selected after 40 generations of growth in MHB	this study
CZA-10-A-2	Revertant of CZA-10 selected after 40 generations of growth in MHB	this study
CZA-10-A-3	Revertant of CZA-10 selected after 40 generations of growth in MHB	this study
CZA-10-B-3	Revertant of CZA-10 selected after 40 generations of growth in MHB	this study
CZA-10-C-2	Revertant of CZA-10 selected after 40 generations of growth in MHB	this study
CZA-10-C-3	Revertant of CZA-10 selected after 40 generations of growth in MHB	this study
DA78723	Mutant of blood infection E. coli DA62886 (MIC piperacillin:tazobactam 1.5 mg l-1) selected on 8 mg l-1 TZP	this study
DA78736	Mutant of blood infection E. coli DA62920 (MIC piperacillin:tazobactam 3 mg l-1) selected on 24 mg l-1 TZP	this study
DA78740	Mutant of blood infection E. coli DA62946 (MIC piperacillin:tazobactam 3 mg l-1) selected on 24 mg l-1 TZP	this study
DA78742	Mutant of blood infection E. coli DA62954 (MIC piperacillin:tazobactam 6 mg l-1) selected on 24 mg l-1 TZP	this study
DA78750	Mutant of blood infection E. coli DA62958 (MIC piperacillin:tazobactam 3 mg l-1) selected on 12 mg l-1 TZP	this study
DA78768	Mutant of blood infection E. coli DA63012 (MIC piperacillin:tazobactam 0.75 mg l-1) selected on 8 mg l-1 TZP	this study
DA78776	Mutant of blood infection E. coli DA63038 (MIC piperacillin:tazobactam 4 mg l-1) selected on 24 mg l-1 TZP	this study
DA78780	Mutant of blood infection E. coli DA63040 (MIC piperacillin:tazobactam 2 mg l-1) selected on 24 mg l-1 TZP	this study
DA78784	Mutant of blood infection E. coli DA63046 (MIC piperacillin:tazobactam 3 mg l-1) selected on 24 mg l-1 TZP	this study
DA78800	Mutant of blood infection E. coli DA63106 (MIC piperacillin:tazobactam 1.5 mg l-1) selected on 8 mg l-1 TZP	this study
DA78803	Mutant of blood infection E. coli DA63122 (MIC piperacillin:tazobactam 6 mg l-1) selected on 48 mg l-1 TZP	this study
DA78812	Mutant of blood infection E. coli DA63138 (MIC piperacillin:tazobactam 3 mg l-1) selected on 24 mg l-1 TZP	this study
DA78815	Mutant of blood infection E. coli DA63144 (MIC piperacillin:tazobactam 2 mg l-1) selected on 24 mg l-1 TZP	this study
DA78824	Mutant of blood infection E. coli DA63150 (MIC piperacillin:tazobactam 8 mg l-1) selected on 48 mg l-1 TZP	this study
DA78828	Mutant of blood infection E. coli DA63160 (MIC piperacillin:tazobactam 8 mg l-1) selected on 48 mg l-1 TZP	this study
DA78832	Mutant of blood infection E. coli DA63164 (MIC piperacillin:tazobactam 3 mg l-1) selected on 24 mg l-1 TZP	this study
DA78836	Mutant of blood infection E. coli DA63180 (MIC piperacillin:tazobactam 4 mg l-1) selected on 24 mg l-1 TZP	this study
DA78839	Mutant of blood infection E. coli DA63182 (MIC piperacillin:tazobactam 2 mg l-1) selected on 24 mg l-1 TZP	this study
DA78844	Mutant of blood infection E. coli DA63186 (MIC piperacillin:tazobactam 2 mg l-1) selected on 24 mg l-1 TZP	this study
DA78848	Mutant of blood infection E. coli DA63202 (MIC piperacillin:tazobactam 8 mg l-1) selected on 48 mg l-1 TZP	this study
DA78852	Mutant of blood infection E. coli DA63210 (MIC piperacillin:tazobactam 1 mg l-1) selected on 8 mg l-1 TZP	this study
DA78860	Mutant of blood infection E. coli DA63252 (MIC piperacillin:tazobactam 3 mg l-1) selected on 24 mg l-1 TZP	this study
DA78864	Mutant of blood infection E. coli DA63254 (MIC piperacillin:tazobactam 2 mg l-1) selected on 24 mg l-1 TZP	this study
DA78868	Mutant of blood infection E. coli DA63264 (MIC piperacillin:tazobactam 0.75 mg l-1) selected on 8 mg l-1 TZP	this study
DA78872	Mutant of blood infection E. coli DA63266 (MIC piperacillin:tazobactam 6 mg l-1) selected on 48 mg l-1 TZP	this study
DA78876	Mutant of blood infection E. coli DA63322 (MIC piperacillin:tazobactam 3 mg l-1) selected on 24 mg l-1 TZP	this study
DA78884	Mutant of blood infection E. coli DA63334 (MIC piperacillin:tazobactam 0.75 mg l-1) selected on 8 mg l-1 TZP	this study
DA78887	Mutant of blood infection E. coli DA63342 (MIC piperacillin:tazobactam 12 mg l-1) selected on 128 mg l-1 TZP	this study
DA78896	Mutant of blood infection E. coli DA63350 (MIC piperacillin:tazobactam 1.5 mg l-1) selected on 8 mg l-1 TZP	this study
DA78900	Mutant of blood infection E. coli DA63360 (MIC piperacillin:tazobactam 1 mg l-1) selected on 8 mg l-1 TZP	this study
DA78904	Mutant of blood infection E. coli DA63362 (MIC piperacillin:tazobactam 1.5 mg l-1) selected on 8 mg l-1 TZP	this study
DA78908	Mutant of blood infection E. coli DA63366 (MIC piperacillin:tazobactam 16 mg l-1) selected on 128 mg l-1 TZP	this study
DA78916	Mutant of blood infection E. coli DA63382 (MIC piperacillin:tazobactam 0.5 mg l-1) selected on 8 mg l-1 TZP	this study
DA78966	Mutant of blood infection E. coli DA63656 (MIC piperacillin:tazobactam 3 mg l-1) selected on 24 mg l-1 TZP	this study
DA78977	Mutant of blood infection E. coli DA63688 (MIC piperacillin:tazobactam 2 mg l-1) selected on 24 mg l-1 TZP	this study
DA78982	Mutant of blood infection E. coli DA63690 (MIC piperacillin:tazobactam 3 mg l-1) selected on 24 mg l-1 TZP	this study
DA78998	Mutant of blood infection E. coli DA63752 (MIC piperacillin:tazobactam 6 mg l-1) selected on 48 mg l-1 TZP	this study
DA79006	Mutant of blood infection E. coli DA63776 (MIC piperacillin:tazobactam 3 mg l-1) selected on 24 mg l-1 TZP	this study
DA79018	Mutant of blood infection E. coli DA63790 (MIC piperacillin:tazobactam 1.5 mg l-1) selected on 8 mg l-1 TZP	this study
DA79009	Mutant of blood infection E. coli DA63814 (MIC piperacillin:tazobactam 16 mg l-1) selected on 64 mg l-1 TZP	this study
DA79026	Mutant of blood infection E. coli DA63826 (MIC piperacillin:tazobactam 2 mg l-1) selected on 24 mg l-1 TZP	this study
DA79030	Mutant of blood infection E. coli DA63828 (MIC piperacillin:tazobactam 4 mg l-1) selected on 24 mg l-1 TZP	this study
DA79038	Mutant of blood infection E. coli DA63862 (MIC piperacillin:tazobactam 4 mg l-1) selected on 24 mg l-1 TZP	this study
DA79042	Mutant of blood infection E. coli DA63870 (MIC piperacillin:tazobactam 3 mg l-1) selected on 24 mg l-1 TZP	this study
DA79046	Mutant of blood infection E. coli DA63884 (MIC piperacillin:tazobactam 8 mg l-1) selected on 48 mg l-1 TZP	this study
DA79050	Mutant of blood infection E. coli DA63888 (MIC piperacillin:tazobactam 2 mg l-1) selected on 24 mg l-1 TZP	this study
DA79053	Mutant of blood infection E. coli DA63890 (MIC piperacillin:tazobactam 6 mg l-1) selected on 48 mg l-1 TZP	this study
DA79058	Mutant of blood infection E. coli DA63896 (MIC piperacillin:tazobactam 1 mg l-1) selected on 8 mg l-1 TZP	this study
DA79062	Mutant of blood infection E. coli DA63914 (MIC piperacillin:tazobactam 6 mg l-1) selected on 48 mg l-1 TZP	this study
DA79066	Mutant of blood infection E. coli DA63922 (MIC piperacillin:tazobactam 1.5 mg l-1) selected on 8 mg l-1 TZP	this study
DA79078	Mutant of blood infection E. coli DA63940 (MIC piperacillin:tazobactam 8 mg l-1) selected on 48 mg l-1 TZP	this study
DA79082	Mutant of blood infection E. coli DA63958 (MIC piperacillin:tazobactam 3 mg l-1) selected on 24 mg l-1 TZP	this study
DA79086	Mutant of blood infection E. coli DA63964 (MIC piperacillin:tazobactam 3 mg l-1) selected on 24 mg l-1 TZP	this study
DA79022	Mutant of blood infection E. coli DA64004 (MIC piperacillin:tazobactam 0.75 mg l-1) selected on 8 mg l-1 TZP	this study
DA78990	Mutant of blood infection E. coli DA64006 (MIC piperacillin:tazobactam 4 mg l-1) selected on 24 mg l-1 TZP	this study
DA78970	Mutant of blood infection E. coli DA64024 (MIC piperacillin:tazobactam 4 mg l-1) selected on 24 mg l-1 TZP	this study
a: Nicoloff, H., Hjort, K., Levin, B. R. & Andersson, D. I. The high prevalence of antibiotic heteroresistance in pathogenic bacteria is mainly caused by gene amplification. Nat Microbiol 4, 504-514 (2019).
