# Supplementary material for: Three concurrent mechanisms generate gene copy number variation and transient antibiotic heteroresistance
Source: Nat Commun. 2024 May 10;15:3981. doi: 10.1038/s41467-024-48233-0 (PMC11087502; doi:10.1038/s41467-024-48233-0)
Supplement: Supplementary file 8 — Source Data [file 41467_2024_48233_MOESM8_ESM.zip]

Archive with 12 entries (12 files):
- Data Figures.xlsx
- __MACOSX/._Data Figures.xlsx
- Raw data fitness.xlsx
- __MACOSX/._Raw data fitness.xlsx
- Raw data GCN vs MIC.xlsx
- __MACOSX/._Raw data GCN vs MIC.xlsx
- Raw data genome analysis.xlsx
- __MACOSX/._Raw data genome analysis.xlsx
- Raw data MICs.xlsx
- __MACOSX/._Raw data MICs.xlsx
- Raw_data mice experiment.xlsx
- __MACOSX/._Raw_data mice experiment.xlsx
