# Supplementary material for: Three concurrent mechanisms generate gene copy number variation and transient antibiotic heteroresistance
Source: Nat Commun. 2024 May 10;15:3981. doi: 10.1038/s41467-024-48233-0 (PMC11087502; doi:10.1038/s41467-024-48233-0)
Supplement: Supplementary file 8 — Source Data [file 41467_2024_48233_MOESM8_ESM.zip › Data Figures.xlsx]

## Sheet: Fig. 1C
PAP tests DA33140
			CFUs counted for different dilutions of O/N cultures, ranging from +1 (10x concentrated) to -6 (1000000x diluted)
AB	Growth	[AB] (mg/L)	5µl on full plates				5 µL drops on plates (in triplicates)												30µL on full plates (in triplicates)
			+1	0	-1	-2	-3			-4			-5			-6			-6				Population	Frequency		av. frequency	stdev.
TOB	1	0																	62	46	65		1.92222e+09	1		1	0
		3											nc	nc	nc	11	10	10					2.06667e+09	1.07514		0.99837	0.0689555
		6											nc	nc	nc	11	12	11					2.26667e+09	1.17919		0.920554	0.30315
		12											nc	nc	nc	8	14	6					1.86667e+09	0.971098		0.946287	0.208533
		24	nc	nc	nc	nc							nc	nc	nc	4	6	8					1200000000	0.624277		0.746453	0.215708
		48	nc	nc	nc	240	nc	nc	nc	5	2	5	0	0	0								14400000	0.00749133		0.00652246	0.00154999
		96	nc	nc	55	5																	105000	5.46243e-05		6.2202e-05	4.10837e-05
		192	nc	49	3																		9800	5.09827e-06		6.44348e-06	1.23721e-06
		384	18	2	2																		360	1.87283e-07		4.30921e-07	3.12025e-07
	2	0																	77	76	70		2.47778e+09	1
		3											nc	nc	nc	10	16	9					2.33333e+09	0.941704
		6											nc	nc	nc	12	14	11					2.46667e+09	0.995516
		12											nc	nc	nc	8	5	14					1800000000	0.726457
		24	nc	nc	nc	nc							nc	nc	nc	11	7	19					2.46667e+09	0.995516
		48	nc	nc	nc	219	nc	nc	nc	9	3	4	2	1	0	0	0	0					18190000	0.00734126
		96	nc	nc	124	14																	264000	0.000106547
		192	nc	83	8																		16600	6.69955e-06
		384	62	4	0																		800	3.2287e-07
	3	0																	58	64	62		2.04444e+09	1
		3											nc	nc	nc	8	13	9					2000000000	0.978261
		6											nc	nc	nc	5	9	4					1200000000	0.586957
		12											nc	nc	nc	10	9	16					2.33333e+09	1.1413
		24	nc	nc	nc	nc							nc	nc	nc	6	6	7					1.26667e+09	0.619565
		48	nc	nc	nc	268	nc	nc	nc	2	1	4	0	0	0								9680000	0.00473478
		96	nc	nc	42	1																	52000	2.54348e-05
		192	nc	77	3																		15400	7.53261e-06
		384	40	8	0																		1600	7.82609e-07
																							Population	Frequency		av. frequency	stdev.
AK	1	0																	62	46	65		1.92222e+09	1		1	0
		0.75											nc	nc	nc	13	12	12					2.46667e+09	1.28324		1.08431	0.212179
		1.5											nc	nc	nc	12	12	15					2600000000	1.3526		1.0077	0.303296
		3											nc	nc	nc	8	9	7					1600000000	0.83237		0.847061	0.0143236
		6	nc	nc	nc	258	nc	nc	nc	1	2	1	0	0	0								6580000	0.00342312		0.00408114	0.00146251
		12	nc	191	9	0	0	0	0														28100	1.46185e-05		2.45946e-05	1.09578e-05
		24	>300	11	0	0																	2200	1.14451e-06		2.405e-06	1.1297e-06
		48	0	0	0	0																		0		1.61435e-08	2.28304e-08
	2	0																	77	76	70		2.47778e+09	1
		0.75											nc	nc	nc	9	12	11					2.13333e+09	0.860987
		1.5											nc	nc	nc	10	11	12					2200000000	0.887892
		3											nc	nc	nc	9	10	13					2.13333e+09	0.860987
		6	nc	nc	nc	259	nc	nc	nc	2	1	2	0	0	0								7590000	0.00306323
		12	nc	nc	70	2	0	2	1	0	0	0											90000	3.63229e-05
		24	>300	34	0	0																	6800	2.74439e-06
		48	4	0	0	0																	80	3.2287e-08
	3	0																	58	64	62		2.04444e+09	1
		0.75											nc	nc	nc	9	11	14					2.26667e+09	1.1087
		1.5											nc	nc	nc	5	9	10					1600000000	0.782609
		3											nc	nc	nc	10	7	9					1.73333e+09	0.847826
		6	nc	nc	nc	177	nc	nc	nc	2	5	3	0	0	0								11770000	0.00575707
		12	nc	297	17	1																	46700	2.28424e-05
		24	>300	34	0	1																	6800	3.32609e-06
		48	0	0	0	0
																							Population	Frequency		av. frequency	stdev.
TGC	1	0																	62	46	65		1.92222e+09	1		1	0
		0.25											nc	nc	nc	13	10	9					2.13333e+09	1.10983		1.15777	0.0483527
		0.5											nc	nc	nc	5	9	6					1.33333e+09	0.693642		0.809787	0.10256
		1					0	1	0	0	0	0											66666.7	3.46821e-05		5.76998e-05	3.25519e-05
		2	nc	98	124	0																	133800	6.96069e-05		4.41757e-05	2.45812e-05
		4	71	3	1	0																	1010	5.25434e-07		2.8999e-06	3.26161e-06
		8	2	0	0	0																	40	2.08092e-08		5.88351e-08	5.37767e-08
		16	0	0	0	0
	2	0																	77	76	70		2.47778e+09	1
		0.25											nc	nc	nc	18	11	14					2.86667e+09	1.15695
		0.5											nc	nc	nc	10	10	13					2200000000	0.887892
		1					0	2	1	0	0	0											200000	8.07175e-05
		2	nc	nc	85	2	1	0	0														105000	4.23767e-05
		4	nc	114	5	0	1																16400	6.61883e-06
		8	4	2	0	0																	240	9.6861e-08
		16	0	0	0	0
	3	0																	58	64	62		2.04444e+09	1
		0.25											nc	nc	nc	17	9	11					2.46667e+09	1.20652
		0.5											nc	nc	nc	3	12	11					1.73333e+09	0.847826
		1					0	0	0	0	0	0											nd
		2	nc	nc	21	0	3	1	1														42000	2.05435e-05
		4	198	12	0	0																	3180	1.55543e-06
		8	0	0	0	0
		16	0	0	0	0
																							Population	Frequency		av. frequency	stdev.
ETP	1	0																	80	65	71		2400000000	1		1	0
		0.0125														12	9	11					2.13333e+09	0.888889		0.856744	0.0556774
		0.025														10	8	13					2.06667e+09	0.861111		0.760482	0.087977
		0.05														11	15	7					2200000000	0.916667		0.77935	0.126807
		0.1	nc	nc	nc	188	15	17	14	0	1	2	0	0	0								6.82667e+06	0.00284444		0.00208979	0.000656997
		0.2	nc	nc	45	7	0	0	1	0	0	0											230000	9.58333e-05		9.10954e-05	1.43266e-05
		0.4	nc	22	3	1																	10400	4.33333e-06		3.97973e-06	1.1283e-06
		0.8	30	2	0	0																	1000	4.16667e-07		4.40287e-07	2.26606e-07
	2	0																	116	110	98		3600000000	1
		0.0125														17	16	15					3200000000	0.888889
		0.025														15	13	11					2600000000	0.722222
		0.05														14	11	11					2400000000	0.666667
		0.1	nc	nc	nc	147	14	20	18	1	3	0	0	0	0								6.40667e+06	0.00177963
		0.2	nc	nc	55	8	0	2	0	0	0	0											270000	7.5e-05
		0.4	nc	28	6	0																	17600	4.88889e-06
		0.8	62	6	0	0																	2440	6.77778e-07
	3	0																	109	101	108		3.53333e+09	1
		0.0125														11	16	15					2800000000	0.792453
		0.025														14	16	7					2.46667e+09	0.698113
		0.05														12	15	13					2.66667e+09	0.754717
		0.1	nc	nc	nc	204	6	9	11	3	0	1	0	0	0								5.81333e+06	0.00164528
		0.2	nc	nc	81	10	0	3	1	0	0	0											362000	0.000102453
		0.4	nc	8	4	0																	9600	2.71698e-06
		0.8	20	2	0	0																	800	2.26415e-07
																							Population	Frequency		av. frequency	stdev.
CZA	1	0																	69	63	61		2.14444e+09	1		1	0
		0.125														17	9	8					2.26667e+09	1.05699		0.94757	0.111908
		0.25														12	12	13					2.46667e+09	1.15026		1.32575	0.159028
		0.5														2	10	10					1.46667e+09	0.683938		0.628508	0.058898
		1	nc	nc	64	8	0	0	0														144000	6.71503e-05		5.69072e-05	9.43511e-06
		2	5	14	2	0	0	0	0														2800	1.3057e-06		1.11301e-06	3.57945e-07
		4	0	0	0	0																	20	9.32642e-09
		8	0	0	0	0																	20	9.32642e-09
	2	0																	61	65	54		2000000000	1
		0.125														8	9	8					1.66667e+09	0.833333
		0.25														12	15	14					2.73333e+09	1.36667
		0.5														6	5	6					1.13333e+09	0.566667
		1	nc	nc	40	7	0	0	1														110000	5.5e-05
		2	5	7	0	0	0	0	0														1400	7e-07
		4	0	0	0	0																	20	1e-08
		8	0	0	0	0																	20	1e-08
	3	0																	63	66	60		2100000000	1
		0.125														11	9	10					2000000000	0.952381
		0.25														13	12	21					3.06667e+09	1.46032
		0.5														6	10	4					1.33333e+09	0.634921
		1	nc	nc	32	7	0	0	0														102000	4.85714e-05
		2	7	14	0	0	0	0	0														2800	1.33333e-06
		4	0	0	0	0																	20	9.52381e-09
		8	0	0	0	0																	20	9.52381e-09

## Sheet: Fig. 1D
	Data extracted from Table S1.
	For TPCN, PCN and ACN,
	mutants selected on	TPCN events						mutants selected on	PCN (p96) events						mutants selected on	ACN events						mutants selected on	GCN increase events observed
		yes	no	n=					yes	no	n=					yes	no	n=					yes	no	n=
	no AB	0	11	11				no AB	0	12	12				no AB	0	12	12				no AB	0	11	11
	AMK	4	6	10				AMK	1	10	11				AMK	9	2	11				AMK	11	1	12
	TOB	4	8	12				TOB	5	7	12				TOB	12	0	12				TOB	12	0	12
	ETP	5	7	12				ETP	4	9	13				ETP	8	5	13				ETP	13	5	18
	TGC	22	1	23				TGC	20	3	23				TGC	3	20	23				TGC	23	0	23
	CZA	10	6	16				CZA	15	3	18				CZA	8	10	18				CZA	18	0	18

## Sheet: Fig. 2A
Data extracted from Table S1
					legend of graph:		no AB	AMK	TOB	ETP	TGC	CZA
Mutant	Selected on
		PCN p112	PCN p96
DA73384	CZA	1.35851	39.5824
DA73385	CZA	1.23493	36.3173
DA73386	CZA	13.4843	5.70681
DA73387	CZA	1.25432	10.616
CZA-1	CZA	0.816525	14.5279
CZA-2	CZA	0.80931	2.91483
CZA-3	CZA	0.87888	4.92175
CZA-4	CZA	0.797553	3.79093
CZA-5	CZA	1.62899	1.69356
CZA-6	CZA	1.30736	1.55428
CZA-7	CZA	1.12322	25.8816
CZA-8	CZA	5.8499	34.3746
CZA-9	CZA	0.776572	5.73254
CZA-10	CZA	2.35625	60.926
CZA-11	CZA	1.51558	36.0845
CZA-12	CZA	1.41458	36.8862
CZA-14	CZA	2.51025	89.3869
CZA-16	CZA	0.955013	11.1485
DA73393	ETP	0.542794	1.37345
DA73394	ETP	0.579311	1.40941
DA73395	ETP	0.777942	1.30326
DA73400	ETP	1.70881	2.12718
DA73401	ETP	1.00607	1.59993
DA73402	ETP	0.796667	1.67649
DA73403	ETP	0.932082	1.67257
DA73860	ETP	0.898049	16.4805
DA73861	ETP	0.903454	1.57551
DA76862	ETP	1.06783	2.35593
DA73863	ETP	1.37202	5.84295
DA73864	ETP	1.20246	1.94913
DA73866	ETP	0.642317	1.3482
DA73867	ETP	0.505129	2.1689
DA73868	ETP	1.26096	13.7605
DA73869	ETP	1.43776	3.66602
DA73870	ETP	1.01966	1.44916
DA73871	ETP	0.911982	1.29398
DA72007	TOB	1.61333	14.4395
DA72008	TOB	1.74388	2.09361
DA72009	TOB	1.68744	2.32919
DA72010	TOB	1.53105	2.10736
DA72011	TOB	1.15906	15.6364
DA72012	TOB	1.19716	7.69072
DA72013	TOB	1.207	2.8459
DA72014	TOB	2.98488	3.23488
DA72015	TOB	1.4391	1.95249
DA72016	TOB	1.53721	3.04789
DA72017	TOB	1.72532	2.22788
DA72018	TOB	1.5375	2.86212
DA72019	AMK	1.8198	2.01079
DA72020	AMK	1.35948	2.36604
DA72021	AMK	1.34642	2.17032
DA72022	AMK	1.23501	2.41791
DA72023	AMK	1.19521	1.87408
DA72024	AMK	1.49907	1.88275
DA72025	AMK	1.2313	2.17606
DA72026	AMK	1.27353	1.91811
DA72027	AMK	0.701621	3.95668
DA72028	AMK	2.07828	2.06794
DA72029	AMK	1.65318	2.61488
DA72030	AMK	1.24554	2.408
DA72031	TGC	2.19253	2.03168
DA72032	TGC	2.33911	3.70143
DA72033	TGC	2.56611	9.00325
DA72034	TGC	2.72931	9.55327
DA72035	TGC	2.18235	13.9407
DA72036	TGC	1.15787	4.65036
DA72037	TGC	3.21591	4.34981
DA72038	TGC	1.72293	3.72747
DA72039	TGC	1.62514	5.30953
DA72040	TGC	1.33778	2.93755
DA72041	TGC	2.59735	11.2506
DA72042	TGC	1.07335	2.89859
DA73849	TGC	1.79249	6.09632
DA73850	TGC	1.61369	5.301
DA73851	TGC	3.9723	4.06119
DA73852	TGC	2.19966	11.8184
DA73853	TGC	2.23975	11.2718
DA73854	TGC	1.39001	7.1654
DA73855	TGC	2.53229	13.7934
DA73856	TGC	1.04228	3.19905
DA73857	TGC	2.74519	9.78733
DA73858	TGC	2.30913	15.9722
DA73859	TGC	2.81264	3.17555
DA33140	no AB	0.781888	1.10436
DA33140	no AB	0.701402	1.15941
DA33140	no AB	0.705717	1.00466
DA33140-1	no AB	0.344007	0.528979
DA33140-2	no AB	0.337395	0.542588
DA33140-3	no AB	0.3523	0.692718
DA33140-4	no AB	0.36401	0.561071
DA33140-5	no AB	0.383143	0.787211
DA33140-6	no AB	0.374333	0.718761
DA33140-7	no AB	0.376514	0.748466
DA33140-8	no AB	0.292866	0.57202
DA33140-9	no AB	0.335743	0.54138

## Sheet: Fig. 2B and S3
													Data extracted from Table S1
PCN of p2 and p9 in all mutants							Data for p9 PCN only							Data for p2 PCN only
Mutant	selected on AB	PCN p2	PCN p9	Tn Inserted in	Tn carries resistance genes towards AB used for selection		No Tn in p9			Tn inserted on p9				No Tn in p2			Tn inserted on p2
							No Tn in p9, in a mutant without TPCN event	No Tn in p9, in a mutant with TPCN event	All p9 without Tn	p9 with Tn without ABR genes	p9 with Tn with ABR genes	All p9 with Tn		No Tn in p2, in a mutant without TPCN event	No Tn in p2, in a mutant with TPCN event	All p2 without Tn	p2 with Tn without ABR genes	p2 with Tn with ABR genes	All p2 with Tn
DA73384	CZA	28.391	109.49	9kb plasmid			5.84261	22.6403	5.84261	109.49	30	109.49		5.07755	28.391	5.07755	178.162	41.5133	178.162
DA73385	CZA	178.162	22.6403	2kb plasmid			16.0117	8.62016	16.0117	31.2754	38.8504	31.2754		20.5157	17.5461	20.5157	19.2891	8.38981	19.2891
DA73386	CZA	17.5461	30	9kb plasmid	yes		12.0176	6.01748	12.0176	21.1533	64.2363	21.1533		14.4089	3.23031	14.4089	46.9008	6.26693	46.9008
DA73387	CZA	41.5133	8.62016	2kb plasmid	yes		7.11129	10.3803	7.11129	29.709	37.4419	29.709		5.03792	3.18071	5.03792	19.3267	32.1896	19.3267
DA73393	ETP	5.07755	5.84261	No transposition			6.04466	6.63508	6.04466	37.3888	70.2152	37.3888		6.95436	3.22919	6.95436	15.0739	53.1385	15.0739
DA73394	ETP	20.5157	16.0117	No transposition			8.13683	6.78179	8.13683	41.2607	38.5034	41.2607		8.35889	8.65699	8.35889	62.3081	54.0306	62.3081
DA73395	ETP	14.4089	12.0176	No transposition			3.08229	5.87801	3.08229	85.6331	85	85.6331		2.23881	3.38759	2.23881	14.2235	67.5233	14.2235
DA73400	ETP	5.03792	7.11129	No transposition			5.24489	16.4225	5.24489	189.596	101.431	189.596		4.19475	3.52639	4.19475	75.5535	20.955	75.5535
DA73401	ETP	8.38981	6.01748	2kb plasmid	yes		19.7462	7.62686	19.7462		84.4241	30		22.012	7.51747	22.012	55.8818	97.7845	55.8818
DA73402	ETP	6.95436	6.04466	No transposition			41.861	15.1395	41.861		61.8182	38.8504		12.8383	5.00756	12.8383		49.1649	41.5133
DA73403	ETP	6.26693	10.3803	2kb plasmid	yes		51.7001	9.47802	51.7001			64.2363		25.3778	6.47714	25.3778		40.3475	8.38981
DA72007	TOB	55.8818	6.63508	2kb plasmid			27.1866	18.5794	27.1866			37.4419		44.036	7.81132	44.036		56.8764	6.26693
DA72008	TOB	8.35889	8.13683	No transposition			9.23314	23.18	9.23314			70.2152		21.9638	18.1556	21.9638		51.6207	32.1896
DA72009	TOB	2.23881	3.08229	No transposition			15.8795	11.629	15.8795			38.5034		5.62638	37.1585	5.62638		58.5587	53.1385
DA72010	TOB	4.19475	5.24489	No transposition			7.28405	35.575	7.28405			85		14.3025	61.363	14.3025		66.126	54.0306
DA72011	TOB	19.2891	6.78179	2kb plasmid			5.20143	11.2579	5.20143			101.431		4.20858	8.93959	4.20858		60.0509	67.5233
DA72012	TOB	46.9008	5.87801	2kb plasmid			6.52293	13.7375	6.52293			84.4241		3.56205	1.3355	3.56205		15.4506	20.955
DA72013	TOB	3.23031	31.2754	9kb plasmid			5.4577	20.6982	5.4577			61.8182		4.45442	4.22328	4.45442			97.7845
DA72014	TOB	22.012	plasmid lost	No transposition			10.057	7.57728	10.057					5.95358		5.95358			49.1649		Statistics for pDA33140_9										Statistics for pDA33140_2
DA72015	TOB	12.8383	19.7462	No transposition			23.8362	6.73759	23.8362					6.86197		6.86197			40.3475		t-Test: Two-Sample Assuming Unequal Variances										t-Test: Two-Sample Assuming Unequal Variances
DA72016	TOB	25.3778	41.861	No transposition			3.98541	12.9666	3.98541					31.3925		31.3925			56.8764
DA72017	TOB	44.036	51.7001	No transposition			13.0732	13.2496	13.0732					5.05106		5.05106			51.6207			noTn in noTn	no Tn in Tn									noTn in noTn	no Tn in Tn
DA72018	TOB	21.9638	27.1866	No transposition			9.23406	10.9855	9.23406					35.9606		35.9606			58.5587		Mean	22.936	12.6605								Mean	17.3904	12.7298
DA72019	AMK	5.62638	9.23314	No transposition			6.14766	9.2983	6.14766					9.54401		9.54401			66.126		Variance	1237.08	49.2191								Variance	354.093	240.397
DA72020	AMK	14.3025	15.8795	No transposition			8.62821	3.97322	8.62821					7.63833		7.63833			60.0509		Observations	30	26								Observations	31	18
DA72021	AMK	4.20858	7.28405	No transposition			9.9102	14.1082	9.9102					5.90261		5.90261			15.4506		Hypothesized Mean Difference	0									Hypothesized Mean Difference	0
DA72022	AMK			Subset of 2kb plasmid			11.0646		11.0646					15.7703		15.7703					df	32									df	41
DA72023	AMK	3.18071	21.1533	9kb plasmid			151.077		151.077					13.2953		13.2953					t Stat	1.56465									t Stat	0.936292
DA72024	AMK	3.56205	5.20143	No transposition			134.436		134.436					66.4991		66.4991					P(T<=t) one-tail	0.0637506									P(T<=t) one-tail	0.177303
DA72025	AMK	19.3267	16.4225	2kb plasmid			53.0649		53.0649					25.8755		25.8755					t Critical one-tail	1.69389									t Critical one-tail	1.68288
DA72026	AMK	3.22919	29.709	9kb plasmid					22.6403					84.1904		84.1904					P(T<=t) two-tail	0.127501									P(T<=t) two-tail	0.354606
DA72027	AMK	15.0739	7.62686	2kb plasmid					8.62016							28.391					t Critical two-tail	2.03693									t Critical two-tail	2.01954
DA72031	TGC	32.1896	15.1395	2kb plasmid	yes				6.01748							17.5461
DA72032	TGC	8.65699	38.8504	9kb plasmid	yes				10.3803							3.23031					t-Test: Two-Sample Assuming Unequal Variances										t-Test: Two-Sample Assuming Unequal Variances
DA72033	TGC	53.1385	9.47802	2kb plasmid	yes				6.63508							3.18071
DA72034	TGC	54.0306	18.5794	2kb plasmid	yes				6.78179							3.22919						Tn w/o ABR	Tn with ABR									Tn w/o ABR	Tn with ABR
DA72035	TGC	67.5233	23.18	2kb plasmid	yes				5.87801							8.65699					Mean	68.1883	61.192								Mean	54.0799	45.8816
DA72036	TGC	20.955	11.629	2kb plasmid	yes				16.4225							3.38759					Variance	3354.17	596.413								Variance	2688.52	561.048
DA72037	TGC	97.7845	35.575	2kb plasmid	yes				7.62686							3.52639					Observations	8	10								Observations	9	17
DA72038	TGC	49.1649	11.2579	2kb plasmid	yes				15.1395							7.51747					Hypothesized Mean Difference	0									Hypothesized Mean Difference	0
DA72039	TGC	40.3475	13.7375	2kb plasmid	yes				9.47802							5.00756					df	9									df	10
DA72040	TGC	3.38759	64.2363	9kb plasmid	yes				18.5794							6.47714					t Stat	0.319697									t Stat	0.450127
DA72041	TGC	56.8764	20.6982	2kb plasmid	yes				23.18							7.81132					P(T<=t) one-tail	0.378247									P(T<=t) one-tail	0.33111
DA72042	TGC	1.3355	37.4419	9kb plasmid	yes				11.629							18.1556					t Critical one-tail	1.83311									t Critical one-tail	1.81246
DA73849	TGC	51.6207	7.57728	2kb plasmid	yes				35.575							37.1585					P(T<=t) two-tail	0.756495									P(T<=t) two-tail	0.662219
DA73850	TGC	58.5587	6.73759	2kb plasmid	yes				11.2579							61.363					t Critical two-tail	2.26216									t Critical two-tail	2.22814
DA73851	TGC	4.45442	6.52293	No transposition					13.7375							8.93959
DA73852	TGC	4.22328	70.2152	9kb plasmid	yes				20.6982							1.3355					t-Test: Two-Sample Assuming Unequal Variances										t-Test: Two-Sample Assuming Unequal Variances
DA73853	TGC	66.126	12.9666	2kb plasmid	yes				7.57728							4.22328
DA73854	TGC	3.52639	38.5034	9kb plasmid	yes				6.73759													All w/o Tn	All with Tn									All w/o Tn	All with Tn
DA73855	TGC	60.0509	13.2496	2kb plasmid	yes				12.9666												Mean	18.1652	56.9312								Mean	15.6784	48.7195
DA73856	TGC	15.4506	10.9855	2kb plasmid	yes				13.2496												Variance	701.388	777.642								Variance	311.602	1235.22
DA73857	TGC	7.51747	85	9kb plasmid	yes				10.9855												Observations	56	17								Observations	49	26
DA73858	TGC	5.00756	101.431	9kb plasmid	yes				9.2983												Hypothesized Mean Difference	0									Hypothesized Mean Difference	0
DA73859	TGC	6.47714	84.4241	9kb plasmid	yes				3.97322												df	25									df	32
DA73860	ETP	62.3081	9.2983	2kb plasmid					14.1082												t Stat	-5.07848									t Stat	-4.50184
DA73861	ETP	5.95358	5.4577	No transposition																	P(T<=t) one-tail	1.5213e-05									P(T<=t) one-tail	4.199e-05
DA73862	ETP	6.86197	10.057	No transposition																	t Critical one-tail	1.70814									t Critical one-tail	1.69389
DA73863	ETP	7.81132	37.3888	9kb plasmid																	P(T<=t) two-tail	3.0425e-05									P(T<=t) two-tail	8.398e-05
DA73864	ETP	31.3925	23.8362	No transposition																	t Critical two-tail	2.05954									t Critical two-tail	2.03693
DA73866	ETP	5.05106	3.98541	No transposition
DA73867	ETP	14.2235	3.97322	2kb plasmid
DA73868	ETP	35.9606	13.0732	No transposition
DA73869	ETP			Subset of 2kb plasmid
DA73870	ETP	9.54401	9.23406	No transposition
DA73871	ETP	7.63833	6.14766	No transposition
DA33140	no AB	2.00634	1.57485	No transposition
DA33140	no AB	1.53726	1.99205	No transposition
DA33140	no AB			Subset of 2kb plasmid
CZA-1	CZA	18.1556	41.2607	9kb plasmid
CZA-2	CZA			Subset of 2kb plasmid
CZA-3	CZA			Subset of 2kb plasmid
CZA-4	CZA	75.5535	14.1082	2kb plasmid	yes
CZA-5	CZA	5.90261	8.62821	No transposition
CZA-6	CZA	15.7703	9.9102	No transposition
CZA-7	CZA	37.1585	85.6331	9kb plasmid
CZA-8	CZA	61.363	189.596	9kb plasmid
CZA-9	CZA	13.2953	11.0646	No transposition
CZA-10	CZA	66.4991	151.077	No transposition
CZA-11	CZA	25.8755	134.436	No transposition
CZA-12	CZA	84.1904	53.0649	No transposition
CZA-14	CZA			Subset of 2kb plasmid
CZA-16	CZA	8.93959	61.8182	9 kb plasmid	yes
DA33140-1	no AB	2.92133	3.1615	No transposition
DA33140-2	no AB	4.24182	4.33276	No transposition
DA33140-3	no AB	4.83549	4.70184	No transposition
DA33140-4	no AB	2.70317	2.75451	No transposition
DA33140-5	no AB	5.63142	5.60642	No transposition
DA33140-6	no AB	4.89971	4.83987	No transposition
DA33140-7	no AB	6.14952	8.71804	No transposition
DA33140-8	no AB	3.09768	3.47552	No transposition
DA33140-9	no AB	3.54874	4.39592	No transposition
	large Tn inserted (other cases: small Tn inserted)
bold	Copy number of plasmid carrying the Tn
	Tn inserted only in a subset of plasmids (data not used)

## Sheet: Fig. 2E
Figure 2E was created using CLC main workbench, using the data from raw data genome mutants file.

## Sheet: Fig. 3 and S5
Data extracted from "raw data analysis GCN mutants"
Antibiotic used for selection		strain / mutant	Additional mutations potentially affecting MIC	GCN of resistance genes of interest involved in resistance towards the antibiotics used			MIC
				AMK	ETP & CZA	TGC	AMK	ETP	TGC	CZA
AB	[AB] (mg/L)			aac(6')-Ib-cr	blaOXA-1 blaCTX-M-15 blaTEM-1b	tet(A)
TOB - tobramycin	48	DA72007	none	54.5788	74.3569	65.2573	48	0.25	3	2
	48	DA72008	none	30.6939	34.6625	1.99941	48	0.125	1.5	1
	48	DA72009	none	24.3643	28.8895	2.46976	32	0.094	1.5	1
	48	DA72010	none	20.2707	24.5155	2.28224	32	0.125	1.5	1
	96	DA72013	none	34.366	40.3303	30.3687	32	0.25	3	1.5
	192	DA72016	none	79.5743	86.3347	3.01714	96	0.25	1	1.5
	96	DA72011	DLJ83_01270 (manC) point mut.	22.975	24.3796	31.7375	32	0.032	3	1
	96	DA72012	DLJ83_11985 (iraM) point mut.	59.6763	72.2774	48.4816	48	0.25	4	1.5
	96	DA72014	point mut. intergenic region between DLJ83_12135 and DLJ83_12140	192.663	199.252	3.06282	64	0.19	1.5	0.75
	192	DA72015	Point mut. interg. region between DLJ83_25030 and DLJ83_25035; IS insertion in DLJ83_03900 (LysR fam. transcr. regulator)	41.7694	45.7308	1.77218	48	0.125	1	1
	192	DA72017	point mut. DLJ83_14805 (MFS transporter)	68.0396	72.7728	2.10472	64	0.19	1	1.5
	192	DA72018	point mut. DLJ83_14805 (MFS transporter)	70.9046	76.5073	3.17249	48	0.19	1.5	0.75
AMK- Amikacyn	6	DA72020	none	11.252	15.9674	2.26797	24	0.047	1	0.75
	6	DA72022	none	11.484	16.3956	4.30051	16	0.047	0.75	0.75
	12	DA72024	none	31.8918	35.4213	1.89365	48	0.094	2	1
	12	DA72026	none	34.133	37.8666	30.0532	48	0.064	3	1
	6	DA72019	DLJ83_03355 (ispG) point mut.	27.4745	31.7414	2.04287	32	0.094	1.5	1
	6	DA72021	DLJ83_25990 (oppC) point mut.	10.6979	15.0336	2.22856	24	0.047	1	1
	12	DA72023	8nt ∆ DLJ83_16300 (cyoE)	22.4454	22.4844	20.2428	96	0.064	3	0.5
	12	DA72025	DLJ83_16320 (cyoA)::IS	21.9245	26.3213	19.4487	96	0.094	3	1
	24	DA72027	DLJ83_18230 (cydB) point mut.	4.55008	11.7896	16.7644	12	0.19	3	1
	24	DA72028	DLJ83_07400 (arcB) point mut.	32.6971	36.7865	1.93607	64	0.125	1	0.5
	24	DA72029	1nt ∆ DLJ83_03720 (rluD)	60.8657	66.314	2.27514	128	0.125	1	0.5
	24	DA72030	DLJ83_18080 (kdbD) point mut.; DLJ83_18225 (cydA) point mut.	2.42253	7.24665	2.54923	12	0.047	1.5	0.5
TGC - tigecycline	1	DA72031	none	1.96236	5.87767	33.9858	6	0.125	32	0.5
	1	DA72032	none	3.5972	10.8823	45.9866	8	0.19	24	0.75
	1	DA72033	none	8.38176	26.2316	59.5412	24	0.19	3	1
	1	DA72034	none	0.0499309	19.2472	63.7459	3	0.19	24	0.75
	2	DA73849	none	6.06629	18.0272	53.8549	12	0.19	3	1
	2	DA73850	none	5.19363	15.6616	59.4508	16	0.25	3	1
	2	DA73852	none	11.67	35.495	70.497	12	0.25	16	0.75
	4	DA72042	none	2.72373	8.35405	40.032	8	0.19	6	1
	2	DA72035	point mut. TetR/AcrR fam. transcr. regul. DLJ83_17235	13.503	41.6265	76.8717	24	0.5	48	1
	2	DA72036	point mut. DLJ83_16365 (lon)	4.97412	13.0385	22.6593	24	0.19	12	0.75
	2	DA72037	ins T in TetR/AcrR fam. transcr. regul. DLJ83_17235	4.09642	12.911	94.121	6	0.38	16	1.5
	2	DA72038	point mut. TetR/AcrR fam. transcr. regul. DLJ83_17235	3.80513	19.609	55.9696	12	0.25	24	1.5
	2	DA73851	IS insertion DLJ83_05990 (MFS transporter)	4.09073	12.2292	72.3721	6	0.064	3	0.75
	4	DA72039	point mut. TetR/AcrR fam. transcr. regul. DLJ83_17235	5.06015	15.457	67.8833	16	0.25	16	1
	4	DA72040	1nt ∆ TetR/AcrR fam. transcr. regul. DLJ83_17235	2.87503	8.98365	59.9788	6	0.38	48	1
	4	DA72041	IS insertion promotor TetR/AcrR fam. transcr. regul. DLJ83_17235	10.7402	32.7072	69.3853	16	0.38	24	1
	4	DA73853	point mut. TetR/AcrR fam. transcr. regul. DLJ83_17235	11.3222	34.3154	65.9123	16	0.38	16	1
	4	DA73854	IS insertion promotor TetR/AcrR fam. transcr. regul. DLJ83_17235	6.95273	21.4051	41.6694	12	0.38	16	1
	4	DA73855	point mut. TetR/AcrR fam. transcr. regul. DLJ83_17235	14.0314	41.9597	68.52	16	0.38	12	1
	4	DA73856	point mut. TetR/AcrR fam. transcr. regul. DLJ83_17235	2.98205	9.30009	27.7484	16	0.38	24	1
	8	DA73857	IS insertion in TetR/AcrR fam. transcr. regul. DLJ83_17235	9.60166	29.3459	91.7519	6	0.25	16	1.5
	8	DA73858	IS insertion in TetR/AcrR fam. transcr. regul. DLJ83_17235	7.04084	21.3782	151.271	4	0.125	32	0.75
	8	DA73859	IS insertion in TetR/AcrR fam. transcr. regul. DLJ83_17235	3.16328	9.57571	64.0184	4	0.125	8	0.75
ETP - ertapenem	0.2	DA73393	none	2.73416	11.8299	4.52234	12	0.19	2	1.5
	0.2	DA73395	none	2.6459	8.53657	2.89157	8	0.094	1.5	0.5
	0.2	DA73860	none	16.3532	51.8766	72.1685	24	32	2	1.5
	0.4	DA73400	none	4.67268	25.0648	8.98122	8	0.19	2	1
	0.4	DA73401	none	6.98474	21.9085	6.73566	8	3	3	0.75
	0.8	DA73403	none	7.70186	23.0293	8.40234	8	0.38	0.38	1
	0.2	DA73861	point mutation in DLJ83_01985 (ompK36)	1.51183	7.53559	2.86658	8	24	1.5	1.5
	0.2	DA73862	point mutation DLJ83_01985 (ompK36)	3.40792	10.194	1.37486	12	3	0.75	1.5
	0.2	DA73863	6nt ∆ in DLJ83_01985 (ompK36)	5.51959	16.9885	37.2744	16	32	2	1
	0.4	DA73864	point mutation DLJ83_01985 (ompK36)	1.96243	5.84249	1.9309	8	1	1	0.75
	0.4	DA73866	39nt ∆ in DLJ83_01985 (ompK36)	1.383	4.1141	1.3167	6	1	0.75	0.125
	0.4	DA73867	1nt insertion in DLJ83_01985 (ompK36); IS insertion in intergenic region between DLJ83_08495 and panM	2.15573	6.6103	15.0849	12	32	2	2
	0.4	DA73868	8nt ∆ in DLJ83_01985 (ompK36)	34.0391	61.9224	12.8847	48	32	1	2
	0.8	DA73402	DLJ83_01985 (ompK36)::IS	1.51216	4.90222	1.6377	6	4	1	0.75
	0.8	DA73869	point mutation in DLJ83_01985 (ompK36)	3.90775	12.169	6.8159	16	4	1.5	1.5
	0.8	DA73870	7nt ∆ in DLJ83_01985 (ompK36)	1.45678	4.37061	1.39266	8	4	1	0.75
	0.8	DA73871	4.1kb ∆ including DLJ83_01985 (ompK36)	1.31413	3.9032	1.2394	6	4	1	1
CZA - ceftazidime:avibactam	0.5	CZA-1	none	42.9621	134.118	81.781	24	0.38	2	1.5
	0.5	CZA-2	none	7.81569	28.0405	14.931	8	0.25	1.5	1
	0.5	CZA-3	none	13.4544	43.8695	29.763	12	0.25	2	1.5
	0.5	CZA-4	none	70.3292	217.026	75.1995	16	0.25	2	1.5
	1	DA73384	none	33.6437	118.023	161.436	6	0.25	3	2
	1	DA73385	none	31.2349	117.248	206.548	16	0.25	3.5	1.5
	1	DA73386	none	28.5185	101.849	24.6785	14	0.25	2	1.5
	1	DA73387	none	50.4995	272.127	107.983	12	0.25	3	1.5
	1	CZA-5	none	6.30883	30.0605	12.1389	12	0.25	2	1.5
	1	CZA-7	none	24.9217	77.4306	111.026	24	0.38	3	1.5
	1	CZA-8	none	34.7095	111.798	206.538	12	0.38	2	0.75
	2	CZA-9	none	0.840248	12.4056	5.91571	16	0.25	2	1
	2	CZA-14	none	93.8633	273.537	162.866	24	0.25	2	2
	2	CZA-16	none	55.7868	194.068	69.1251	16	0.25	2	2
	1	CZA-6	point mut. in ssuD	4.30257	19.6076	7.84053	12	0.25	2	1.5
	2	CZA-10	IS1 inserted in DLJ83_01985 (ompK36) promoter	50.3047	178.189	56.2979	24	12	2	1.5
	2	CZA-11	26nt duplication in DLJ83_01985 (ompK36)	36.1157	123.585	36.3298	16	32	1.5	2
	2	CZA-12	Tn insertion in DLJ83_01985 (ompK36)	37.324	119.568	34.0259	32	32	1.5	2
no AB	/	DA33140	none	1.1073	3.38342	1.03082	6	0.047	1	0.5
	/	DA33140	none	0.0154257	2.32234	1.18528	2	0.064	1	0.75
	/	DA33140	none	0.982347	2.977	1.36118	6	0.047	1	0.75

## Sheet: Fig. 4A and S7
Data extracted from "Raw data genome revertants". Yellow corresponds to the mutants, followed by the 40 generations of growth in absence of antibiotics.
Strain	growth	Antibiotic used for selection	Generations in absence of antibiotics									TPCN: CN cryptic plasmid carrying Tn
				PCN p96	normalized	average	stdev	ACN: CN amplified unit per plasmid	normalized	average	stdev		normalized	average	stdev	Tn inserted in
DA73384		CZA	0	39.5824	1			1				121.854	1			9kb plasmid		CZA-1
DA73384 g 10		generation 10 without AB	10	3.75799	0.0949408			4.58732	1			32.3378	0.265383			9kb plasmid
DA73384 g 20		generation 20 without AB	20	4.64438	0.117335			3.83943	0.836965			48.6438	0.399199			9kb plasmid
DA73384 g 30		generation 30 without AB	30	1.93967	0.0490033			1.93127	0.421001			17.0519	0.139937			9kb plasmid
DA73384 g 40		generation 40 without AB	40	2.99492	0.075663			1.44168	0.314275			24.2146	0.198719			9kb plasmid
DA73385		CZA	0	36.3173	1			1.18419				170.231				2kb plasmid
DA73385 g 10		generation 10 without AB	10	13.4844	0.371294			2.28565	1			219.751	1			2kb plasmid
DA73385 g 20		generation 20 without AB	20	5.5083	0.151671			1.9141	0.837441			104.157	0.473977			2kb plasmid
DA73385 g 30		generation 30 without AB	30	3.0813	0.0848438			1	0.437513			55.7365	0.253635			2kb plasmid
DA73385 g 40		generation 40 without AB	40	5.41609	0.149132			1	0.437513			96.6387	0.439764			2kb plasmid
DA72007		TM	0	14.4395	1			3.66798				50.8178				2kb plasmid
DA72007 g 10		generation 10 without AB	10	8.55971	0.5928			4.31324	1			140.84	1			2kb plasmid
DA72007 g 20		generation 20 without AB	20	8.60309	0.595805			3.05353	0.707944			137.485	0.976176			2kb plasmid
DA72007 g 30		generation 30 without AB	30	4.9085	0.339937			2.6146	0.606179			78.6776	0.55863			2kb plasmid
DA72007 g 40		generation 40 without AB	40	3.36008	0.232701			2.48555	0.576261			47.1599	0.334847			2kb plasmid		CZA-10
CZA-1		CZA	0	14.5279	1	1	0	3.07661				37.0843	1	1	0	9kb plasmid
CZA-1-A g 10	A	generation 10 without AB	10	6.11331	0.420798	0.385345	0.0422159	2.94423	1	1	0	12.9706	0.349759	0.341183	0.0479813	9kb plasmid
CZA-1-A g 20	A	generation 20 without AB	20	1.67098	0.115019	0.152504	0.0326144	2.03405	0.69086	0.688644	0.0207065	2.20461	0.0594486	0.0935105	0.0299716	9kb plasmid
CZA-1-A g 30	A	generation 30 without AB	30	0.7	0.0481832	0.0609429	0.0165021	1.14563	0.389109	0.425773	0.0320655	0.506391	0.0136551	0.0217039	0.00735284	subpop. of 9kb plasmid
CZA-1-A g 40	A	generation 40 without AB	40	0.5	0.0344166	0.035552	0.00864249	0.864972	0.293786	0.304204	0.00965334	0.286039	0.00771321	0.00753725	0.00117607	no more Tn in 9kb plasmid
CZA-1		CZA	0	14.5279	1			3.07661				37.0843	1			9kb plasmid
CZA-1-B g 10	B	generation 10 without AB	10	5.76162	0.396591			3.27469	1			14.2514	0.384298			9kb plasmid
CZA-1-B g 20	B	generation 20 without AB	20	2.53352	0.17439			2.18395	0.666918			3.90264	0.105237			subpop. of 9kb plasmid
CZA-1-B g 30	B	generation 30 without AB	30	1.15611	0.0795789			1.46896	0.44858			1.04091	0.0280686			subpop. of 9kb plasmid
CZA-1-B g 40	B	generation 40 without AB	40	0.649483	0.044706			1.02447	0.312846			0.319497	0.00861543			subpop. of 9kb plasmid
CZA-1		CZA	0	14.5279	1			3.07661				37.0843	1			9kb plasmid
CZA-1-C g 10	C	generation 10 without AB	10	4.91978	0.338644			3.18788	1			10.7356	0.289492			9kb plasmid
CZA-1-C g 20	C	generation 20 without AB	20	2.44216	0.168102			2.25751	0.708153			4.29608	0.115846			9kb plasmid
CZA-1-C g 30	C	generation 30 without AB	30	0.8	0.0550666			1.40148	0.439629			0.867328	0.023388			subpop. of 9kb plasmid
CZA-1-C g 40	C	generation 40 without AB	40	0.4	0.0275333			0.975427	0.30598			0.233005	0.00628312			subpop. of 9kb plasmid		DA73384
CZA-10		CZA	0	60.926	1	1	0	/				/				No transposition
CZA-10-A g 10	A	generation 10 without AB	10	14.0664	0.230877	0.257176	0.0307141	/				/				/
CZA-10-A g 20	A	generation 20 without AB	20	10.7155	0.175877	0.116435	0.0544271	/				/				/
CZA-10-A g 30	A	generation 30 without AB	30	6.74997	0.11079	0.0939571	0.0544383	/				/				/
CZA-10-A g 40	A	generation 40 without AB	40	2.1238	0.0348588	0.0687859	0.0336897	/				/				/
CZA-10		CZA	0	60.926	1			/				/				No transposition
CZA-10-B g 10	B	generation 10 without AB	10	17.7253	0.290932			/				/				/
CZA-10-B g 20	B	generation 20 without AB	20	6.35997	0.104388			/				/				/
CZA-10-B g 30	B	generation 30 without AB	30	8.40724	0.137991			/				/				/
CZA-10-B g 40	B	generation 40 without AB	40	4.2201	0.0692661			/				/				/
CZA-10		CZA	0	60.926	1			/				/				No transposition
CZA-10-C g 10	C	generation 10 without AB	10	15.2144	0.24972			/				/				/
CZA-10-C g 20	C	generation 20 without AB	20	4.2064	0.0690412			/				/				/
CZA-10-C g 30	C	generation 30 without AB	30	2.01607	0.0330905			/				/				/		DA73385
CZA-10-C g 40	C	generation 40 without AB	40	6.22865	0.102233			/				/				/
																		DA72007

## Sheet: Fig. 4B
Calculations methods 1 and 2													Calculation method 3								Summary										Graph Fig. 4B
Data only for strains with no additional co-selected mutations (point mutations, insertions, deletions) beside the GCN-increasing mechanisms (ACN, PCN and TPCN)
p96 is 96,19kb; p2 is 2,04kb; Tshort Tn is 13,2 kb; p2 with Tn is 15,24kb; amplification type (a) is 10,4kb.													Five mutants selected on ETP only carry mutations in ompK36 (IS insertions, deletions, point mutations…). Their fitness cost is due to ompK36 mutation only.																		cost per kb	reference
Only strains with single event (PCN, ACN or TPCN only) were kept for this analysis																						method 1			method 2			method 3			0.0015	DOI: 10.1093/molbev/msu111
Mutant	Amount of all extra DNA (in kb)	Fitness (relative to DA33140)	Fitness cost																		Genetic event	cost/kb	R2	n=	cost/kb	R2	n=	cost/kb	n=		0.0005	DOI: 10.1534/genetics.109.111963.
				PCN	TPCN on p2			ACN (amplifications on p96)					ompK36 mutations alone								ACN (10,4kb amplified unit)	9e-05	0.9514	5	0.0004	0.9203	5	/			0.0002	DOI: 10.1534/genetics.109.111963.
				PCN p96	CN Tn on p2	CN p2	extra DNA		CN	extra DNA			Strain	fitness cost							TPCN (small Tn in p2)	0.0001	0.9939	2	0.0002	0.9936	2	/			0.0007	https://doi.org/10.1007/s10709-008-9289-z
DA72008	601	0.932263	0.0677368	2.1	no TPCN event			shorter (type a)	14.3	148.72			DA73402	0.11513							PCN (p96 PCN increase)	/			/			2.3e-05	2		0.0004	https://doi.org/10.1007/s10709-008-9289-z
DA72009	491	0.968341	0.0316592	2.3	no TPCN event			shorter (type a)	10.4	108.16			DA73864	0.0604888																	0.0004	https://doi.org/10.1007/s10709-008-9289-z
DA72010	440	0.969922	0.030078	2.1	no TPCN event			shorter (type a)	9.4	97.76			DA73866	0.186867																	5e-05	https://doi.org/10.1007/s10709-008-9289-z
DA72020	444	0.956322	0.0436777	2.4	no TPCN event			shorter (type a)	4.5	46.8			DA73870	0.0694023							n: number of mutants used for each calculation.										0.000245	ACN
DA72024	520	0.940428	0.0595717	1.9	no TPCN event			shorter (type a)	16.2	168.48			DA73871	0.121891																	0.00015	TPCN (p2)
DA72031	888	0.904769	0.095231	2	32	32.2	477.888	no ACN event									median	stdev				ACN	TPCN								2.3e-05	PCN
DA72042	1049	0.867875	0.132125	2.9	37.1	37.4	555.816	no ACN event					So, the median cost of ompK36 mutation is:				0.11513	0.0504306			Average cost/kb methods 1 & 2	0.000245	0.00015								0.0006	https://doi.org/10.1038/s42003-021-02052-x
Method 1: all the extra DNA mesured in the mutant was attributed to the main genetic event increasing GCN was used													Two mutants selected on CZA have p96 increased PCN and a mutation in ompK36.
Method 2: Only the extra DNA that could be attributed to the main genetic event increasing GCN was used
													ompK36 mutation + p96 PCN			Fitness cost due to ompK36 mut.
											<- method 1						fitness cost due to p96 alone	fitness cost p96 per kb
													Strain	extra DNA	fitness cost
													CZA-11	5178	0.168192	0.11513	0.0530613	1.02475e-05
													CZA-12	4048	0.257626	0.11513	0.142496	3.52015e-05
																	average:	2.27245e-05
													fitness cost p96 alone = measured fitness cost - average fitness cost of ompC mutation
													fitness cost p96 per kb = fitness cost p96 alone divided by amount of extra DNA in the mutant
											<- method 2

## Sheet: Fig. 5B
Gut colonization
days p. i.	Group A, cfu/g of feces								Mean	SD
1	8000000000	5760000000	46000000000	7040000000	5360000000	1710000000	3700000000	3600000000	10146250000	1.46262e+10
2	1800000000	14800000	9280000000	1020000000	784000000	1000000000	22200000	126000000	1755875000	3.10219e+09
3	3020000	360000	9100000	13000000	86000000	8700000	252000	6300000	15841500	2.86976e+07
4	249000	89300	840000	48000	80000	197000	139000	60000	212788	262891
5	28000	191000	20900	111000	1600	5330	349000	316000	127854	141894
6	31600	12400	573000	1530000		244000	507000	520000	488286	514523
days p. i.	Group B, cfu/g of feces						Mean	SD
1	1810000000	4300000000	1760000000	747000000	1940000000	1320000000	1979500000	1.21796e+09
2	12000000000	19600000000	17600000000	13300000000	15400000000	12000000000	1.49833e+10	3.12948e+09
3	12400000000	17100000000	4000000000	12700000000	18400000000	1560000000	1.10267e+10	6.85462e+09
4	10400000000	14400000000	16300000000	12200000000	10700000000	10600000000	1.24333e+10	2.42377e+09
5	17800000000	12400000000	15200000000	16800000000	15200000000	11200000000	1.47667e+10	2.53114e+09
6	17800000000	13300000000	12800000000	19200000000	15600000000	19600000000	1.63833e+10	2.94103e+09
days p. i.	Group C, cfu/g of feces						Mean	SD
1	4708960105	1667756704	3335513407	12034009156	13342053630	12557226946	7.94092e+09	5.25821e+09
2	27992151733	47089601046	39241334205	25114453891	31654676259	10595160235	3.02812e+10	1.25233e+10
3	6.47482e+08	1981687377	18051013734	17266187050	14323086985	2746893394	9.16939e+09	8.2041e+09
4	11576193591	11379986920	13080444735	12818835840	7455853499	10202746893	11085676913	2.0623e+09
5	10987573578	9904512753	33355134075	10830608241	15696533682	16010464356	1.61308e+10	8.83394e+09
6	23544800523	24133420536	38456507521	81229561805	18247220405	31589274035	3.62001e+10	2.31606e+10
days p. i.	Group D, cfu/g of feces						Mean	SD
1	9417920209	3641595814	8894702420	20994113800	7063440157	39241334205	1.48755e+10	1.3296e+10
2	3.59712e+08	3.40092e+08	1.94899e+08	4.70896e+08	4.3329e+08	2.02747e+08	3.33606e+08	1.14781e+08
3	39241334205	24525833878	12871157619	23544800523	14597776324	54937867888	2.82865e+10	1.60745e+10
4	13930673643	43754087639	12557226946	10725964683	12557226946	13145846959	1.77785e+10	1.27692e+10
5	10202746893	13734466972	33355134075	19149771092	23544800523	18639633748	1.97711e+10	8.10466e+09
6	15304120340	46697187704	14126880314	26684107260	42380640942	28449967299	2.89405e+10	1.3466e+10

## Sheet: Fig. 5C
frequency of resistant clone enrichment
days p. i.	Group A - frequency of resistant population								Mean	SD
1	0.000735	0.000547	0.000201	0.00022	0.00122	0.00084	0.000458	0.00105	0.000658875	0.000370631
2	0.000411	0.000135	3.81e-05	0.000112	0.000725	0.000151	0.000619	0.000321	0.000314013	0.000252682
3	0.00594		4.49e-05	0.000185	0.000299	0.00021	0.000321	0.000378	0.00105399	0.00215728
4	0.000286		0.000399				0.00288	0.00125	0.00120375	0.00119748
5				0.000794					0.000794	0
6			0.000139	0.00013		0.000274		0.000128	0.00016775	7.09947e-05
days p. i.	Group B - frequency of resistant population						Mean	SD
1	0.0659	0.00262	0.023	0.455	0.0294	0.0374	0.10222	0.174054
2	1.02	1.14	0.989	0.567	1	0.886	0.933667	0.197081
3	1.3	0.975	1.11	0.67	0.936	1.24	1.0385	0.229968
4	1.13	1.12	1.1	0.469	0.937	1.02	0.962667	0.252692
5	1.01	0.875	1.32	0.112	1.12	1.6	1.00617	0.506131
6	0.884	0.956	1.03	0.0236	0.859	0.657	0.734933	0.370302
days p. i.	Group C - frequency of resistant population						Mean	SD
1	0.000861111	0.000875	0.000460833	0.000338624	0.000102361	0.0001125	0.000458405	0.000345397
2	0.833333	0.85	0.573333	0.980736	0.912698	1.25	0.900017	0.220379
3	0.852083	1.01558	1.0947	0.955556	1.04327	1	0.993531	0.08329
4	0.787121	0.973611	1.01709	1.18595	1.01199	0.849432	0.970867	0.140431
5	1.0303	0.963331	0.8	0.843935	1.0641	1.09581	0.966247	0.120891
6	0.948415	1.06961	0.618885	0.798942	1.01379	0.746167	0.865967	0.173212
days p. i.	Group D - frequency of resistant population						Mean	SD
1	3.05263e-05	1.79242e-05	7.7208e-05	7.53832e-05	3.625e-05	4.99048e-05	4.78661e-05	2.43081e-05
2	1.3	0.981667	0.98386	0.854286	0.880952	0.9375	0.989711	0.160793
3	1.12063	0.771429	1.07692	0.958333	1.22744	0.744444	0.983201	0.194831
4	1.13579	1.00133	0.741176	0.712963	0.98624	0.953125	0.92177	0.163393
5	0.655769	1.01833	0.770833	0.897251	0.933333	0.969231	0.874125	0.135816
6	0.792857	0.9125	0.861267	0.890152	0.731593	0.929258	0.852938	0.0763686

[truncated: 9 more sheets: Fig. 5D, Fig. S1, Fig. S2, Fig. S6B, Fig. S8, Fig. S9A, Fig. S9B, Fig. S9C, Fig. S10]
