# Supplementary material for: Three concurrent mechanisms generate gene copy number variation and transient antibiotic heteroresistance
Source: Nat Commun. 2024 May 10;15:3981. doi: 10.1038/s41467-024-48233-0 (PMC11087502; doi:10.1038/s41467-024-48233-0)
Supplement: Supplementary file 8 — Source Data [file 41467_2024_48233_MOESM8_ESM.zip › Raw data fitness.xlsx]

## Sheet: Sheet1
raw data for fitness of all mutants and revertants. Fitness normalized to fitness of DA33140.
Strain	AB for selection	MIC	Fitness
			measurement 1	measurement 2	measurement 3
DA72007	TM	1MIC	0.972783	0.966016	0.973179
DA72008	TM	1MIC	0.935862	0.928048	0.93288
DA72009	TM	1MIC	0.944957	0.966222	0.993843
DA72010	TM	1MIC	0.951446	0.968041	0.990278
DA72011	TM	2MIC	0.933104	0.874755	0.86232
DA72012	TM	2MIC	0.927224	0.824564	0.825145
DA72013	TM	2MIC	0.932979	0.919524	0.917174
DA72014	TM	2MIC	0.915497	0.920687	0.936831
DA72015	TM	4MIC	0.920992	0.931259	0.923892
DA72016	TM	4MIC	0.875023	0.886809	0.880421
DA72017	TM	4MIC	0.850487	0.88448	0.889341
DA72018	TM	4MIC	0.833246	0.892094	0.908391
DA72019	AK	1MIC	0.826494	0.917316	0.931815
DA72020	AK	1MIC	0.93359	0.968888	0.966489
DA72021	AK	1MIC	0.950212	0.972225	0.982478
DA72022	AK	1MIC	0.967718	0.977958	0.980603
DA72023	AK	2MIC	0.973186	0.951929	0.971863
DA72024	AK	2MIC	0.945751	0.93607	0.939464
DA72025	AK	2MIC	0.972008	0.981176	0.963367
DA72026	AK	2MIC	0.984946	0.987919	0.953712
DA72027	AK	4MIC	0.942086	0.894602	0.883951
DA72028	AK	4MIC	0.779856	0.751926	0.719466
DA72029	AK	4MIC	0.735875	0.731519	0.730669
DA72030	AK	4MIC	0.839647	0.852134	0.806144
DA72031	TGC	1MIC	0.918076	0.912797	0.883434
DA72032	TGC	1MIC	0.974266	0.947099	0.91803
DA72033	TGC	1MIC	0.961281	0.936216	0.891634
DA72034	TGC	1MIC	0.935021	0.917698	0.879221
DA73849	TGC	1MIC	0.913462	0.876211	0.935628
DA73850	TGC	1MIC	0.900914	0.835551	0.906829
DA73851	TGC	1MIC	0.906715	0.875752	0.92631
DA73852	TGC	1MIC	0.883015	0.807224	0.863511
DA72035	TGC	2MIC	0.950154	0.948462	0.910882
DA72036	TGC	2MIC	0.752681	0.78765	0.743984
DA72037	TGC	2MIC	0.870421	0.928156	0.786781
DA72038	TGC	2MIC	1.00158	0.982733	0.892962
DA72039	TGC	4MIC	0.922037	0.90407	0.884281
DA72040	TGC	4MIC	0.902025	0.860447	0.849674
DA72041	TGC	4MIC	0.938994	0.92069	0.896332
DA72042	TGC	4MIC	0.884914	0.881765	0.836948
DA73853	TGC	4MIC	0.743052	0.748607	0.704546
DA73854	TGC	4MIC	0.841224	0.813564	0.837454
DA73855	TGC	4MIC	0.877401	0.742225	0.807951
DA73856	TGC	4MIC	0.905248	0.889615	0.950302
DA73857	TGC	8MIC	0.90086	0.765879	0.864917
DA73858	TGC	8MIC	0.839589	0.70178	0.846271
DA73859	TGC	8MIC	0.911151	0.803818	0.880102
DA73393	ETP	1MIC	0.925937	0.98799	0.931259
DA73394	ETP	1MIC	0.863578	0.970426	0.979126
DA73395	ETP	1MIC	0.875815	0.96287	0.953539
DA73400	ETP	2MIC	0.884715	0.966538	0.919127
DA73401	ETP	2MIC	0.790043	0.881713	0.887836
DA73860	ETP	2MIC	0.973843	0.919293	0.926497
DA73861	ETP	2MIC	0.928861	0.920638	0.941853
DA73862	ETP	2MIC	0.919025	0.898341	0.889505
DA73863	ETP	2MIC	0.882576	0.841	0.906588
DA73402	ETP	4MIC	0.842754	0.89009	0.90139
DA73403	ETP	4MIC	0.818831	0.865105	0.9903
DA73864	ETP	4MIC	0.981782	0.936628	0.900123
DA73866	ETP	4MIC	0.836737	0.788289	0.814372
DA73867	ETP	4MIC	0.839822	0.84838	0.779396
DA73868	ETP	4MIC	0.851526	0.763558	0.760738
DA73869	ETP	8MIC	0.829582	0.948139	0.97615
DA73870	ETP	8MIC	0.901964	0.936127	0.953702
DA73871	ETP	8MIC	0.866831	0.895834	0.871662
CZA-1	CZA	1 MIC	0.852243	0.861161	0.853848
CZA-2	CZA	1 MIC	0.849227	0.870444	0.853995
CZA-3	CZA	1 MIC	0.85014	0.872885	0.880271
CZA-4	CZA	1 MIC	0.895476	0.913399	0.905715
DA73384	CZA	2 MIC	0.734486	0.818099	0.914374
DA73385	CZA	2 MIC	0.846032	0.908474	0.832785
DA73386	CZA	2 MIC	0.822294	0.891239	0.846641
DA73387	CZA	2 MIC	0.661266	0.887418	0.862315
CZA-5	CZA	2 MIC	0.762502	0.831869	0.845702
CZA-6	CZA	2 MIC	0.766312	0.806143	0.828305
CZA-7	CZA	2 MIC	0.788463	0.822342	0.878257
CZA-8	CZA	2 MIC	0.797152	0.736081	0.755575
CZA-9	CZA 2	4 MIC	0.78115	0.788238	0.846041
CZA-10	CZA 2	4 MIC	0.716255	0.720035	0.803497
CZA-11	CZA 2	4 MIC	0.783591	0.833801	0.878033
CZA-12	CZA 2	4 MIC	0.697879	0.757857	0.771386
CZA-14	CZA 2	4 MIC	0.800186	0.854508	0.874806
CZA-16	CZA 2	4 MIC	0.717597	0.826273	0.859232
Strain	AB for parental (resistant) strain selection	growth condition for revertants	Fitness
			clone 1	clone 2	clone 3	clone 4
DA33140	no		1	1	1
DA33140 re		40th generation without AB	0.991244	0.993801	0.921487	1.00415
DA73384	CZA		0.734486	0.818099	0.914374	0.881494
DA73384 re		40th generation without AB	0.954465	0.927412	0.969965	0.854903
DA73385	CZA		0.846032	0.908474	0.832785	0.862733
DA73385 re		40th generation without AB	0.987018	0.999491	1.03373	0.974482
DA72007	TOB		0.972783	0.966016	0.973179
DA72007 re		40th generation without AB	0.882682	0.937271	0.963492	0.993006
DA72031	TGC		0.918076	0.912797	0.883434
DA72031 re		40th generation without AB	0.945144	0.921026	0.992173	0.98039
DA72033	TGC		0.961281	0.936216	0.891634
DA72033 re		40th generation without AB	0.964154	0.925981	0.977704	0.971602
DA72035	TGC		0.950154	0.948462	0.910882
DA72035 re		40th generation without AB	0.96134	0.984584	0.936491	0.960918
DA72040	TGC		0.902025	0.860447	0.849674
DA72040 re		40th generation without AB	0.923539	0.921308	0.91191	0.877524
DA73860	ETP		0.926497	0.919293	0.973843
DA73860 re		40th generation without AB	0.954457	0.965518	0.837317	0.953948
Strain	growth	Growth conditions	Generations of growth in absence of antibiotics	Fitness
CZA-1	A	mutant selected on CZA	0	0.934062
CZA-1-A g 10	A	generation 10 without AB	10	0.963463
CZA-1-A g 20	A	generation 20 without AB	20	0.974806
CZA-1-A g 30	A	generation 30 without AB	30	1.02222
CZA-1-A g 40	A	generation 40 without AB	40	0.999114
Average fitness of pure clones selected from CZA-1-A g 40 population	A		50	1.0048
CZA-1	B	mutant selected on CZA	0	0.920296
CZA-1-B g 10	B	generation 10 without AB	10	0.955123
CZA-1-B g 20	B	generation 20 without AB	20	0.995437
CZA-1-B g 30	B	generation 30 without AB	30	0.998368
CZA-1-B g 40	B	generation 40 without AB	40	0.960522
Average fitness of pure clones selected from CZA-1-B g 40 population	B		50	0.989198
CZA-1	C	mutant selected on CZA	0	0.942518
CZA-1-C g 10	C	generation 10 without AB	10	0.958538
CZA-1-C g 20	C	generation 20 without AB	20	0.990142
CZA-1-C g 30	C	generation 30 without AB	30	1.04515
CZA-1-C g 40	C	generation 40 without AB	40	0.995691
Average fitness of pure clones selected from CZA-1-C g 40 population	C		50	1.00242
Strain	growth	Growth conditions	Generations of growth in absence of antibiotics	Fitness
CZA-10	A	mutant selected on CZA	0	0.858921
CZA-10-A g 10	A	generation 10 without AB	10	0.851151
CZA-10-A g 20	A	generation 20 without AB	20	0.863174
CZA-10-A g 30	A	generation 30 without AB	30	0.924074
CZA-10-A g 40	A	generation 40 without AB	40	0.86569
Average fitness of pure clones selected from CZA-10-A g 40 population	A		50	1.02126
CZA-10	B	mutant selected on CZA	0	0.859828
CZA-10-B g 10	B	generation 10 without AB	10	0.903915
CZA-10-B g 20	B	generation 20 without AB	20	0.8833
CZA-10-B g 30	B	generation 30 without AB	30	0.960752
CZA-10-B g 40	B	generation 40 without AB	40	0.959529
Average fitness of pure clones selected from CZA-10-B g 40 population	B		50	1.01788
CZA-10	C	mutant selected on CZA	0	0.684553
CZA-10-C g 10	C	generation 10 without AB	10	0.883556
CZA-10-C g 20	C	generation 20 without AB	20	0.917934
CZA-10-C g 30	C	generation 30 without AB	30	0.759396
CZA-10-C g 40	C	generation 40 without AB	40	0.812773
Average fitness of pure clones selected from CZA-10-C g 40 population	C		50	1.00397
