# Supplementary material for: Three concurrent mechanisms generate gene copy number variation and transient antibiotic heteroresistance
Source: Nat Commun. 2024 May 10;15:3981. doi: 10.1038/s41467-024-48233-0 (PMC11087502; doi:10.1038/s41467-024-48233-0)
Supplement: Supplementary file 8 — Source Data [file 41467_2024_48233_MOESM8_ESM.zip › Raw data GCN vs MIC.xlsx]

## Sheet: GCN vs MIC mutants
Data for all mutants and parental strain.
Strain	AB for selection	Additional mutations?
			Individual genes copy number normalized to chromosome
			Region 1		Region 2		Region 3	Region 4			Region 5			Region 6	MICa to					Combined GCN causing resistance to…
			aph(3")-Ib	aph(6)-Id	aac(6')-Ib-cr	blaOXA-1	aac(3)-IIa	blaCTX-M-15	blaTEM-1B	qnrS1	sul1	dfrA1	tet(A)	catA1	TOB	AMK	ETP	CZA	TGC	AMK (aac(6'))	ETP (OXA+CTX+TEM)	CZA (OXA+CTX+TEM)	TGC (tetA(A))
DA73384	CZA		39.4739	39.4739	33.6437	33.6437	39.825	42.1899	42.1899	42.1899	161.436	161.436	161.436	42.9047	192	6	0.25	2	3	33.6437	118.023	118.023	161.436
DA73385	CZA		34.4073	34.4073	31.2349	31.2349	31.7342	43.0066	43.0066	43.0066	206.548	206.548	206.548	39.4403	256	16	0.25	1.5	3.5	31.2349	117.248	117.248	206.548
DA73386	CZA	∆ in pl96; ∆ in subset pl9	6.38542	6.38542	28.5185	28.5185	0.0446128	36.6653	36.6653	36.6653	24.6785	24.6785	24.6785	5.77996	12	14	0.25	1.5	2	28.5185	101.849	101.849	24.6785
DA73387	CZA	4.6kb ∆ pl9	10.616	10.616	50.4995	50.4995	107.4	110.814	110.814	110.814	107.983	107.983	107.983	30.5337	64	12	0.25	1.5	3	50.4995	272.127	272.127	107.983
DA73393	ETP		1.37345	1.37345	2.73416	2.73416	4.34511	4.54789	4.54789	4.54789	4.52234	4.52234	4.52234	4.6207	64	12	0.19	1.5	2	2.73416	11.8299	11.8299	4.52234
DA73395	ETP		1.30326	1.30326	2.6459	2.6459	2.70107	2.94534	2.94534	2.94534	2.89157	2.89157	2.89157	4.26992	32	8	0.094	0.5	1.5	2.6459	8.53657	8.53657	2.89157
DA73400	ETP	∆ 2.8kb pl96, ∆21kb pl112	1.95787	1.95787	4.67268	4.67268	2.11554	10.196	10.196	10.196	8.98122	8.98122	8.98122	7.88576	24	8	0.19	1	2	4.67268	25.0648	25.0648	8.98122
DA73401	ETP	IS1 inserted in ompC promoter	1.59993	1.59993	6.98474	6.98474	6.513	7.46186	7.46186	7.46186	6.73566	6.73566	6.73566	4.12502	32	8	3	0.75	3	6.98474	21.9085	21.9085	6.73566
DA73402	ETP	ompC::IS	1.67751	1.67751	1.51216	1.51216	1.65926	1.69503	1.69503	1.69503	1.6377	1.6377	1.6377	1.93611	24	6	4	0.75	1	1.51216	4.90222	4.90222	1.6377
DA73403	ETP	4.6kb ∆ subset pl9	1.73267	1.73267	7.70186	7.70186	8.17304	7.66373	7.66373	7.66373	8.40234	8.40234	8.40234	1.69494	32	8	0.38	1	0.38	7.70186	23.0293	23.0293	8.40234
DA72007	TM		13.8877	13.8877	54.5788	54.5788	51.3484	9.88904	9.88904	9.88904	65.2573	65.2573	65.2573	15.5737	256	48	0.25	2	3	54.5788	74.3569	74.3569	65.2573
DA72008	TM		2.11895	2.11895	30.6939	30.6939	29.3826	1.9843	1.9843	1.9843	1.99941	1.99941	1.99941	2.25221	256	48	0.125	1	1.5	30.6939	34.6625	34.6625	1.99941
DA72009	TM		2.28285	2.28285	24.3643	24.3643	23.9096	2.26258	2.26258	2.26258	2.46976	2.46976	2.46976	2.40271	256	32	0.094	1	1.5	24.3643	28.8895	28.8895	2.46976
DA72010	TM		2.07774	2.07774	20.2707	20.2707	19.4663	2.12241	2.12241	2.12241	2.28224	2.28224	2.28224	2.14353	256	32	0.125	1	1.5	20.2707	24.5155	24.5155	2.28224
DA72011	TM	12kb ∆ in 97% pl96; manC point mut.	13.7182	13.7182	22.975	22.975	23.2892	0.702322	0.702322	0.702322	31.7375	31.7375	31.7375	17.3339	256	32	0.032	1	3	22.975	24.3796	24.3796	31.7375
DA72012	TM	4.6kb ∆ pl9; iraM point mut.	7.48732	7.48732	59.6763	59.6763	55.1775	6.30055	6.30055	6.30055	48.4816	48.4816	48.4816	8.64619	256	48	0.25	1.5	4	59.6763	72.2774	72.2774	48.4816
DA72013	TM		2.74386	2.74386	34.366	34.366	32.3831	2.98218	2.98218	2.98218	30.3687	30.3687	30.3687	2.91364	256	32	0.25	1.5	3	34.366	40.3303	40.3303	30.3687
DA72014	TM	pl9 lost; point mut. intergenic region; pl9 almost completely lost	3.50283	3.50283	192.663	192.663	179.643	3.29446	3.29446	3.29446	3.06282	3.06282	3.06282	3.27758	256	64	0.19	0.75	1.5	192.663	199.252	199.252	3.06282
DA72015	TM	Point mut. interg. region; IS insertion in LysR fam. transcr. regulator; ∆ in subset of pl9	1.95339	1.95339	41.7694	41.7694	37.4265	1.98072	1.98072	1.98072	1.77218	1.77218	1.77218	2.07921	256	48	0.125	1	1	41.7694	45.7308	45.7308	1.77218
DA72016	TM		2.14587	2.14587	79.5743	79.5743	71.8316	3.3802	3.3802	3.3802	3.01714	3.01714	3.01714	3.61176	256	96	0.25	1.5	1	79.5743	86.3347	86.3347	3.01714
DA72017	TM	point mut. MFS transporter	1.93987	1.93987	68.0396	68.0396	60.9299	2.36659	2.36659	2.36659	2.10472	2.10472	2.10472	2.47492	256	64	0.19	1.5	1	68.0396	72.7728	72.7728	2.10472
DA72018	TM	point mut. MFS transporter; 3.8kb ∆ in subset of pl96	2.66799	2.66799	70.9046	70.9046	52.8399	2.80136	2.80136	2.80136	3.17249	3.17249	3.17249	0.8186	256	48	0.19	0.75	1.5	70.9046	76.5073	76.5073	3.17249
DA72019	AK	ispG point mut.	2.00211	2.00211	27.4745	27.4745	24.8742	2.13347	2.13347	2.13347	2.04287	2.04287	2.04287	1.97838	256	32	0.094	1	1.5	27.4745	31.7414	31.7414	2.04287
DA72020	AK		2.34957	2.34957	11.252	11.252	10.1762	2.35766	2.35766	2.35766	2.26797	2.26797	2.26797	2.52598	256	24	0.047	0.75	1	11.252	15.9674	15.9674	2.26797
DA72021	AK	oppC point mut.	2.17145	2.17145	10.6979	10.6979	10.0929	2.16789	2.16789	2.16789	2.22856	2.22856	2.22856	2.26594	256	24	0.047	1	1	10.6979	15.0336	15.0336	2.22856
DA72022	AK		2.33039	2.33039	11.484	11.484	9.80464	2.45583	2.45583	2.45583	4.30051	4.30051	4.30051	2.53652	256	16	0.047	0.75	0.75	11.484	16.3956	16.3956	4.30051
DA72023	AK	∆ pl96 + ∆ in subset of pl96; 8nt ∆ cyoE	1.85378	1.85378	22.4454	22.4454	0.253478	0.0195207	0.0195207	0.0195207	20.2428	20.2428	20.2428	1.95382	48	96	0.064	0.5	3	22.4454	22.4844	22.4844	20.2428
DA72024	AK		1.90197	1.90197	31.8918	31.8918	29.1279	1.76475	1.76475	1.76475	1.89365	1.89365	1.89365	1.96469	256	48	0.094	1	2	31.8918	35.4213	35.4213	1.89365
DA72025	AK	cyoA::IS	2.08521	2.08521	21.9245	21.9245	2.21573	2.19839	2.19839	2.19839	19.4487	19.4487	19.4487	2.26527	256	96	0.094	1	3	21.9245	26.3213	26.3213	19.4487
DA72026	AK		1.92758	1.92758	34.133	34.133	32.0696	1.86675	1.86675	1.86675	30.0532	30.0532	30.0532	2.04803	256	48	0.064	1	3	34.133	37.8666	37.8666	30.0532
DA72027	AK	cydB point mut.	3.70633	3.70633	4.55008	4.55008	3.97586	3.61977	3.61977	3.61977	16.7644	16.7644	16.7644	4.09437	64	12	0.19	1	3	4.55008	11.7896	11.7896	16.7644
DA72028	AK	arcB point mut.	2.13675	2.13675	32.6971	32.6971	30.2699	2.04468	2.04468	2.04468	1.93607	1.93607	1.93607	2.15303	256	64	0.125	0.5	1	32.6971	36.7865	36.7865	1.93607
DA72029	AK	1nt ∆ rluD	2.5519	2.5519	60.8657	60.8657	50.8525	2.72417	2.72417	2.72417	2.27514	2.27514	2.27514	2.81982	256	128	0.125	0.5	1	60.8657	66.314	66.314	2.27514
DA72030	AK	kdbD point mut.; cydA point mut.	2.40614	2.40614	2.42253	2.42253	2.14123	2.41206	2.41206	2.41206	2.54923	2.54923	2.54923	2.52394	24	12	0.047	0.5	1.5	2.42253	7.24665	7.24665	2.54923
DA72031	TGC		2.17159	2.17159	1.96236	1.96236	1.92009	1.95766	1.95766	1.95766	33.9858	33.9858	33.9858	2.18905	16	6	0.125	0.5	32	1.96236	5.87767	5.87767	33.9858
DA72032	TGC		3.7487	3.7487	3.5972	3.5972	3.4024	3.64253	3.64253	3.64253	45.9866	45.9866	45.9866	4.04639	24	8	0.19	0.75	24	3.5972	10.8823	10.8823	45.9866
DA72033	TGC		9.11424	9.11424	8.38176	8.38176	8.36327	8.92492	8.92492	8.92492	59.5412	59.5412	59.5412	9.75662	48	24	0.19	1	3	8.38176	26.2316	26.2316	59.5412
DA72034	TGC	5kb and 7kb ∆ in pl96	9.77505	9.77505	0.0499309	0.0499309	0.0635798	9.59865	9.59865	9.59865	63.7459	63.7459	63.7459	0	0.75	3	0.19	0.75	24	0.0499309	19.2472	19.2472	63.7459
DA72035	TGC	point mut. TetR/AcrR fam. transcr. regul.	13.7133	13.7133	13.503	13.503	13.009	14.0618	14.0618	14.0618	76.8717	76.8717	76.8717	15.0988	256	24	0.5	1	48	13.503	41.6265	41.6265	76.8717
DA72036	TGC	point mut. lon	4.60554	4.60554	4.97412	4.97412	3.43581	4.03221	4.03221	4.03221	22.6593	22.6593	22.6593	5.33805	256	24	0.19	0.75	12	4.97412	13.0385	13.0385	22.6593
DA72037	TGC	ins T in TetR/AcrR fam. transcr. regul.	4.4678	4.4678	4.09642	4.09642	3.96519	4.40731	4.40731	4.40731	94.121	94.121	94.121	4.72926	12	6	0.38	1.5	16	4.09642	12.911	12.911	94.121
DA72038	TGC	point mut. TetR/AcrR fam. transcr. regul.	3.7648	3.7648	3.80513	3.80513	3.47638	7.90193	7.90193	7.90193	55.9696	55.9696	55.9696	11.0594	12	12	0.25	1.5	24	3.80513	19.609	19.609	55.9696
DA72039	TGC	point mut. TetR/AcrR fam. transcr. regul.; ∆ in subset pl2	5.63679	5.63679	5.06015	5.06015	5.42532	5.19844	5.19844	5.19844	67.8833	67.8833	67.8833	9.9546	48	16	0.25	1	16	5.06015	15.457	15.457	67.8833
DA72040	TGC	1nt ∆ TetR/AcrR fam. transcr. regul.; ∆ in subset pl9	2.95612	2.95612	2.87503	2.87503	2.66877	3.05431	3.05431	3.05431	59.9788	59.9788	59.9788	3.05877	12	6	0.38	1	48	2.87503	8.98365	8.98365	59.9788
DA72041	TGC	IS insertion promotor TetR/AcrR fam. transcr. regul.	11.5401	11.5401	10.7402	10.7402	10.689	10.9835	10.9835	10.9835	69.3853	69.3853	69.3853	12.257	48	16	0.38	1	24	10.7402	32.7072	32.7072	69.3853
DA72042	TGC		2.95512	2.95512	2.72373	2.72373	2.61476	2.81516	2.81516	2.81516	40.032	40.032	40.032	3.21016	24	8	0.19	1	6	2.72373	8.35405	8.35405	40.032
DA73849	TGC	5.8kb inversion (?) hydrolase famlity proteins	5.9944	5.9944	6.06629	6.06629	5.64258	5.98044	5.98044	5.98044	53.8549	53.8549	53.8549	6.72311	256	12	0.19	1	3	6.06629	18.0272	18.0272	53.8549
DA73850	TGC		5.16528	5.16528	5.19363	5.19363	4.72377	5.23398	5.23398	5.23398	59.4508	59.4508	59.4508	5.87206	256	16	0.25	1	3	5.19363	15.6616	15.6616	59.4508
DA73851	TGC	26kb ∆ pl112; 2.7kb ∆ pl96; IS insertion MFS transporter	4.038	3.70719	4.09073	4.09073	3.86757	4.06923	4.06923	4.06923	72.3721	72.3721	72.3721	60.5492	32	6	0.064	0.75	3	4.09073	12.2292	12.2292	72.3721
DA73852	TGC		11.3335	11.3335	11.67	11.67	10.4436	11.9125	11.9125	11.9125	70.497	70.497	70.497	12.9942	256	12	0.25	0.75	16	11.67	35.495	35.495	70.497
DA73853	TGC	point mut. TetR/AcrR fam. transcr. regul.	10.6566	10.6566	11.3222	11.3222	9.67936	11.4966	11.4966	11.4966	65.9123	65.9123	65.9123	12.292	64	16	0.38	1	16	11.3222	34.3154	34.3154	65.9123
DA73854	TGC	IS insertion promotor TetR/AcrR fam. transcr. regul.	6.8886	6.8886	6.95273	6.95273	6.60879	7.2262	7.2262	7.2262	41.6694	41.6694	41.6694	8.28001	256	12	0.38	1	16	6.95273	21.4051	21.4051	41.6694
DA73855	TGC	point mut. TetR/AcrR fam. transcr. regul.	13.4371	13.4371	14.0314	14.0314	12.7086	13.9641	13.9641	13.9641	68.52	68.52	68.52	14.7883	128	16	0.38	1	12	14.0314	41.9597	41.9597	68.52
DA73856	TGC	point mut. TetR/AcrR fam. transcr. regul.	3.07513	3.07513	2.98205	2.98205	2.84754	3.15902	3.15902	3.15902	27.7484	27.7484	27.7484	3.7334	256	16	0.38	1	24	2.98205	9.30009	9.30009	27.7484
DA73857	TGC	IS insertion in TetR/AcrR fam. transcr. regul.; ∆ in subset pl9	9.46954	9.46954	9.60166	9.60166	9.13168	9.87213	9.87213	9.87213	91.7519	91.7519	91.7519	10.6761	24	6	0.25	1.5	16	9.60166	29.3459	29.3459	91.7519
DA73858	TGC	IS insertion in TetR/AcrR fam. transcr. regul., ∆ in subset pl96	14.3059	14.3059	7.04084	7.04084	6.64639	7.16868	7.16868	7.16868	151.271	151.271	151.271	17.5156	12	4	0.125	0.75	32	7.04084	21.3782	21.3782	151.271
DA73859	TGC	IS insertion in TetR/AcrR fam. transcr. regul.	3.19075	3.19075	3.16328	3.16328	2.95107	3.20621	3.20621	3.20621	64.0184	64.0184	64.0184	3.36057	12	4	0.125	0.75	8	3.16328	9.57571	9.57571	64.0184
DA73860	ETP		15.2931	15.2931	16.3532	16.3532	15.8234	17.7617	17.7617	17.7617	72.1685	72.1685	72.1685	17.3086	256	24	32	1.5	2	16.3532	51.8766	51.8766	72.1685
DA73861	ETP	point mutation ompC	1.3526	1.3526	1.51183	1.51183	2.93365	3.01188	3.01188	3.01188	2.86658	2.86658	2.86658	1.80561	64	8	24	1.5	1.5	1.51183	7.53559	7.53559	2.86658
DA76862	ETP	point mutation ompC, ∆ in pl112; ∆ in subset pl96; ∆ in subset of pl9	2.17046	2.17046	3.40792	3.40792	3.00446	3.39303	3.39303	3.39303	1.37486	1.37486	1.37486	2.74033	64	12	3	1.5	0.75	3.40792	10.194	10.194	1.37486
DA73863	ETP	6nt ∆ in ompC, point mutation T->G position 7026 on pl9kb	5.64905	5.64905	5.51959	5.51959	5.11346	5.73444	5.73444	5.73444	37.2744	37.2744	37.2744	6.72281	256	16	32	1	2	5.51959	16.9885	16.9885	37.2744
DA73864	ETP	point mutation ompC	2.00196	2.00196	1.96243	1.96243	1.86729	1.94003	1.94003	1.94003	1.9309	1.9309	1.9309	2.02826	24	8	1	0.75	1	1.96243	5.84249	5.84249	1.9309
DA73866	ETP	39nt ∆ in ompC	1.34024	1.34024	1.383	1.383	1.21811	1.36555	1.36555	1.36555	1.3167	1.3167	1.3167	1.43087	32	6	1	0.125	0.75	1.383	4.1141	4.1141	1.3167
DA73867	ETP	1nt insertion in ompC; IS insertion in intergenic region; ∆ in subset of pl9	2.10062	2.10062	2.15573	2.15573	1.95914	2.22729	2.22729	2.22729	15.0849	15.0849	15.0849	2.33879	256	12	32	2	2	2.15573	6.6103	6.6103	15.0849
DA73868	ETP	8nt ∆ in ompC, IS6 - IS15DIV inserted in pl2kb position 1044	12.9066	12.9066	34.0391	34.0391	14.4108	13.9416	13.9416	13.9416	12.8847	12.8847	12.8847	14.7681	256	48	32	2	1	34.0391	61.9224	61.9224	12.8847
DA73869	ETP	point mutation ompC; ∆ in subset of pl9	3.40191	3.40191	3.90775	3.90775	3.85159	4.13063	4.13063	4.13063	6.8159	6.8159	6.8159	3.65935	256	16	4	1.5	1.5	3.90775	12.169	12.169	6.8159
DA73870	ETP	7nt ∆ in ompC	1.47805	1.47805	1.45678	1.45678	1.36122	1.45691	1.45691	1.45691	1.39266	1.39266	1.39266	1.56319	32	8	4	0.75	1	1.45678	4.37061	4.37061	1.39266
DA73871	ETP	4.1kb ∆ including ompC	1.32902	1.32902	1.31413	1.31413	1.21452	1.29453	1.29453	1.29453	1.2394	1.2394	1.2394	1.3481	32	6	4	1	1	1.31413	3.9032	3.9032	1.2394
CZA-1	CZA	4,6kb ∆ pl9	12.7029	12.7029	42.9621	42.9621	45.5497	45.5781	45.5781	45.5781	81.781	81.781	81.781	16.291	256	24	0.38	1.5	2	42.9621	134.118	134.118	81.781
CZA-2	CZA	4,6kb ∆ subset of pl9	2.91483	2.91483	7.81569	7.81569	8.17285	10.1124	10.1124	10.1124	14.931	14.931	14.931	6.81018	48	8	0.25	1	1.5	7.81569	28.0405	28.0405	14.931
CZA-3	CZA	2.85kb new transposon from pl96 inserted in subsert of pl2	4.92175	4.92175	13.4544	13.4544	14.4165	15.2076	15.2076	15.2076	29.763	29.763	29.763	12.9958	256	12	0.25	1.5	2	13.4544	43.8695	43.8695	29.763
CZA-4	CZA	none	3.46579	3.46579	70.3292	70.3292	73.1576	73.3482	73.3482	73.3482	75.1995	75.1995	75.1995	4.07297	256	16	0.25	1.5	2	70.3292	217.026	217.026	75.1995
CZA-5	CZA	none	1.69356	1.69356	6.30883	6.30883	17.0925	11.8758	11.8758	11.8758	12.1389	12.1389	12.1389	12.4771	128	12	0.25	1.5	2	6.30883	30.0605	30.0605	12.1389
CZA-6	CZA	point mutation ssuD (alkanesulonate monooxygenase, MNH(2)-dependent). 4,6kb ∆ pl9	1.55428	1.55428	4.30257	4.30257	7.81283	7.6525	7.6525	7.6525	7.84053	7.84053	7.84053	6.16178	64	12	0.25	1.5	2	4.30257	19.6076	19.6076	7.84053
CZA-7	CZA	Several events on pl9	25.0396	25.0396	24.9217	24.9217	25.7943	26.2545	26.2545	26.2545	111.026	111.026	111.026	27.3817	256	24	0.38	1.5	3	24.9217	77.4306	77.4306	111.026
CZA-8	CZA	∆ in pl96	27.4429	27.4429	34.7095	34.7095	33.1114	38.5442	38.5442	38.5442	206.538	206.538	206.538	5.37587	96	12	0.38	0.75	2	34.7095	111.798	111.798	206.538
CZA-9	CZA	Point mutation in replication initiation protein pl96; ∆in subset pl96	5.67246	5.67246	0.840248	0.840248	0.584454	5.78265	5.78265	5.78265	5.91571	5.91571	5.91571	5.85357	128	16	0.25	1	2	0.840248	12.4056	12.4056	5.91571
CZA-10	CZA	IS1 inserted in ompC promoter. IS1 inserted on pl2. ∆ on pl96 and in subset of pl96	60.6704	60.6704	50.3047	50.3047	43.9271	63.9423	63.9423	63.9423	56.2979	56.2979	56.2979	0	256	24	12	1.5	2	50.3047	178.189	178.189	56.2979
CZA-11	CZA	25nt duplication in ompC (?). IS6 inserted on pl9 and ∆ in subset of pl9	36.1145	36.1145	36.1157	36.1157	46.2728	43.7346	43.7346	43.7346	36.3298	36.3298	36.3298	37.2907	256	16	32	2	1.5	36.1157	123.585	123.585	36.3298
CZA-12	CZA	2.85kb new transposon from pl96 inserted in ompC. IS6 in pl9. 4.1 kb ∆ in pl9.	34.2187	34.2187	37.324	37.324	46.0844	41.122	41.122	41.122	34.0259	34.0259	34.0259	35.4644	256	32	32	2	1.5	37.324	119.568	119.568	34.0259
CZA-14	CZA	none	81.3021	81.3021	93.8633	93.8633	75.5191	89.837	89.837	89.837	162.866	162.866	162.866	100.5	256	24	0.25	2	2	93.8633	273.537	273.537	162.866
CZA-16	CZA	∆ in pl9	10.6003	10.6003	55.7868	55.7868	56.4441	69.1406	69.1406	69.1406	69.1251	69.1251	69.1251	11.953	256	16	0.25	2	2	55.7868	194.068	194.068	69.1251
DA33140	/	4,1kb ∆ pl9	1.13499	1.13499	1.1073	1.1073	1.01581	1.13806	1.13806	1.13806	1.03082	1.03082	1.03082	1.18162	32	6	0.047	0.5	1	1.1073	3.38342	3.38342	1.03082
DA33140	/	11.1kb ∆ pl96	1.15249	1.15249	0.0154257	0.0154257	0.0186644	1.15346	1.15346	1.15346	1.18528	1.18528	1.18528	1.2184	0.5	2	0.064	0.75	1	0.0154257	2.32234	2.32234	1.18528
DA33140	/	none	1.01769	1.01769	0.982347	0.982347	0.974524	0.997325	0.997325	0.997325	1.36118	1.36118	1.36118	1.0454	32	6	0.047	0.75	1	0.982347	2.977	2.977	1.36118
a: MICs were measured using two Etests (for most values) and MHA plates. Values correspond to the highest measured MIC for the main population, excluding isolated colonies growing within the inhibition zone.

## Sheet: GCN vs MIC revertants
Genome data (copy number p96 regions) gathered from raw data genome revertants file. MICs are result from single Etests for most cases.
	Strain	Antibiotic used for selection	Additional mutations?																								1.2	2.2	3.2	4.2
				Copy number p96 regions normalized to chromsome						Individual resistance genes copy number normalized to chromosome																	1	2	3	4
				Region 1	Region 2	Region 3	Region 4	Region 5	Region 6	Region 1		Region 2		Region 3	Region 4			Region 5			Region 6	MIC (mg/L)					combined GCN causing resistance to
										aph(3")-Ib	aph(6)-Id	aac(6')-Ib-cr	blaOXA-1	aac(3)-IIa	blaCTX-M-15	blaTEM-1B	qnrS1	sul1	dfrA1	tet(A)	catA1	TOB	AMK	ETP	CZA	TGC	AMK (aac(6'))	ETP (CTX, OXA; TEM)	CZA (CTX, OXA, TEM)	TGC (tet(A))
a	DA73384	CZA	none	39.4739	33.6437	39.825	42.1899	161.436	42.9047	39.4739	39.4739	33.6437	33.6437	39.825	42.1899	42.1899	42.1899	161.436	161.436	161.436	42.9047	192	6	0.25	2	3	33.6437	118.023	118.023	161.436
	DA73384-1A	revertant		1.85591	1.71569	1.75637	1.7699	1.82819	1.87388	1.85591	1.85591	1.71569	1.71569	1.75637	1.7699	1.7699	1.7699	1.82819	1.82819	1.82819	1.87388	16	6	0.047	0.5	1	1.71569	5.2555	5.2555	1.82819
b	DA73385	CZA		34.4073	31.2349	31.7342	43.0066	206.548	39.4403	34.4073	34.4073	31.2349	31.2349	31.7342	43.0066	43.0066	43.0066	206.548	206.548	206.548	39.4403	256	16	0.25	1.5	3.5	31.2349	117.248	117.248	206.548
	DA73385-2A	revertant		0.827451	0.760985	0.790367	0.00048752	0.796022	0.882215	0.827451	0.827451	0.760985	0.760985	0.790367	0.00048752	0.00048752	0.00048752	0.796022	0.796022	0.796022	0.882215	16	6	0.012	0.38	1	0.760985	0.76196	0.76196	0.796022
c	DA72007	TOB		13.8877	54.5788	51.3484	9.88904	65.2573	15.5737	13.8877	13.8877	54.5788	54.5788	51.3484	9.88904	9.88904	9.88904	65.2573	65.2573	65.2573	15.5737	256	48	0.25	2	3	54.5788	74.3569	74.3569	65.2573
	DA72007-3C	revertant		1.20124	1.05594	1.2134	0.00106124	29.7063	1.22268	1.20124	1.20124	1.05594	1.05594	1.2134	0.00106124	0.00106124	0.00106124	29.7063	29.7063	29.7063	1.22268	16	6	0.008	0.38	2	1.05594	1.05806	1.05806	29.7063
	DA72007-3D	revertant		0.866505	1.52213	0.833549	0.807684	0.848942	0.861958	0.866505	0.866505	1.52213	1.52213	0.833549	0.807684	0.807684	0.807684	0.848942	0.848942	0.848942	0.861958	32	12	0.064	0.5	1	1.52213	3.1375	3.1375	0.848942
d	DA72031	TGC		2.17159	1.96236	1.92009	1.95766	33.9858	2.18905	2.17159	2.17159	1.96236	1.96236	1.92009	1.95766	1.95766	1.95766	33.9858	33.9858	33.9858	2.18905	16	6	0.125	0.5	32	1.96236	5.87767	5.87767	33.9858
	DA72031-4B	revertant		0.741628	0.64404	0.747929	0.702017	2.20856	0.78556	0.741628	0.741628	0.64404	0.64404	0.747929	0.702017	0.702017	0.702017	2.20856	2.20856	2.20856	0.78556	16	6	0.047	0.5	2	0.64404	2.04807	2.04807	2.20856
	DA72031-4C	revertant		0.793311	0.72962	0.80849	0.000399434	15.6018	0.81056	0.793311	0.793311	0.72962	0.72962	0.80849	0.000399434	0.000399434	0.000399434	15.6018	15.6018	15.6018	0.81056	24	6	0.008	0.5	2	0.72962	0.730419	0.730419	15.6018
e	DA72033	TGC		9.11424	8.38176	8.36327	8.92492	59.5412	9.75662	9.11424	9.11424	8.38176	8.38176	8.36327	8.92492	8.92492	8.92492	59.5412	59.5412	59.5412	9.75662	48	24	0.19	1	3	8.38176	26.2316	26.2316	59.5412
	DA72033-5B	revertant		0.648651	0.551966	0.598115	0.601397	0.609197	0.638187	0.648651	0.648651	0.551966	0.551966	0.598115	0.601397	0.601397	0.601397	0.609197	0.609197	0.609197	0.638187	12	4	0.064	0.5	1	0.551966	1.75476	1.75476	0.609197
f	DA72035	TGC	tetR/acrR	13.7133	13.503	13.009	14.0618	76.8717	15.0988	13.7133	13.7133	13.503	13.503	13.009	14.0618	14.0618	14.0618	76.8717	76.8717	76.8717	15.0988	256	24	0.5	1	48	13.503	41.6265	41.6265	76.8717
	DA72035-6B	revertant		0.64572	0.543195	0.584512	0.596368	0.644609	0.626025	0.64572	0.64572	0.543195	0.543195	0.584512	0.596368	0.596368	0.596368	0.644609	0.644609	0.644609	0.626025	12	3	0.5	0.125	6	0.543195	1.73593	1.73593	0.644609
	DA72035-6D	revertant		0.803207	0.731845	0.834268	0.782643	42.6164	0.841674	0.803207	0.803207	0.731845	0.731845	0.834268	0.782643	0.782643	0.782643	42.6164	42.6164	42.6164	0.841674	48	6	0.19	0.5	16	0.731845	2.29713	2.29713	42.6164
g	DA72040	TGC	tetR/acrR	2.95612	2.87503	2.66877	3.05431	59.9788	3.05877	2.95612	2.95612	2.87503	2.87503	2.66877	3.05431	3.05431	3.05431	59.9788	59.9788	59.9788	3.05877	12	6	0.38	1	48	2.87503	8.98365	8.98365	59.9788
	DA72040-7B	revertant		2.47273	2.16909	2.48538	2.30849	62.3425	2.33635	2.47273	2.47273	2.16909	2.16909	2.48538	2.30849	2.30849	2.30849	62.3425	62.3425	62.3425	2.33635	12	4	0.125	0.75	16	2.16909	6.78607	6.78607	62.3425
h	DA73860	ETP		15.2931	16.3532	15.8234	17.7617	72.1685	17.3086	15.2931	15.2931	16.3532	16.3532	15.8234	17.7617	17.7617	17.7617	72.1685	72.1685	72.1685	17.3086	256	24	32	1.5	2	16.3532	51.8766	51.8766	72.1685
	DA73860-8A	revertant		2.39979	0	0	2.36321	68.3777	2.49894	2.39979	2.39979	0	0	0	2.36321	2.36321	2.36321	68.3777	68.3777	68.3777	2.49894	0.5	2	0.047	0.75	2	0	4.72642	4.72642	68.3777
	DA73860-8B	revertant		0.6625	0.586442	0.630785	0.61693	0.632561	0.672028	0.6625	0.6625	0.586442	0.586442	0.630785	0.61693	0.61693	0.61693	0.632561	0.632561	0.632561	0.672028	16	6	0.064	0.75	1	0.586442	1.8203	1.8203	0.632561
i	CZA-1	CZA		12.7029	42.9621	45.5497	45.5781	81.781	16.291	12.7029	12.7029	42.9621	42.9621	45.5497	45.5781	45.5781	45.5781	81.781	81.781	81.781	16.291	256	24	0.38	1.5	2	42.9621	134.118	134.118	81.781
	CZA-1-A-2	revertant		1.59281	2.97775	2.95967	3.15401	3.0636	1.61549	1.59281	1.59281	2.97775	2.97775	2.95967	3.15401	3.15401	3.15401	3.0636	3.0636	3.0636	1.61549	32	6	0.047	0.5	2	2.97775	9.28576	9.28576	3.0636
	CZA-1-A-4	revertant		0.0724149	0	0.00220007	0.0014043	0.00763001	0.910968	0.0724149	0.0724149	0	0	0.00220007	0.0014043	0.0014043	0.0014043	0.00763001	0.00763001	0.00763001	0.910968	0.38	1.5	0.004	0.25	0.38	0	0.00280859	0.00280859	0.00763001
	CZA-1-B-3	revertant		1.35209	1.23799	1.26146	1.21722	1.31414	1.31491	1.35209	1.35209	1.23799	1.23799	1.26146	1.21722	1.21722	1.21722	1.31414	1.31414	1.31414	1.31491	24	3	0.032	0.5	0.75	1.23799	3.67242	3.67242	1.31414
	CZA-1-C-2	revertant		1.58039	1.47753	1.44686	1.46642	18.0919	1.52313	1.58039	1.58039	1.47753	1.47753	1.44686	1.46642	1.46642	1.46642	18.0919	18.0919	18.0919	1.52313	16	4	0.032	0.5	1.5	1.47753	4.41036	4.41036	18.0919
	CZA-1-C-3	revertant		1.26636	1.16493	1.15767	1.22714	1.20263	1.24692	1.26636	1.26636	1.16493	1.16493	1.15767	1.22714	1.22714	1.22714	1.20263	1.20263	1.20263	1.24692	3	1	0.032	0.38	0.75	1.16493	3.61921	3.61921	1.20263
	CZA-1-C-4	revertant		1.30226	1.19707	1.23193	1.26215	1.2972	1.31525	1.30226	1.30226	1.19707	1.19707	1.23193	1.26215	1.26215	1.26215	1.2972	1.2972	1.2972	1.31525	16	3	0.023	0.5	0.75	1.19707	3.72137	3.72137	1.2972
j	CZA-10	CZA	ompK36	60.6704	50.3047	43.9271	63.9423	56.2979	63.8857	60.6704	60.6704	50.3047	50.3047	43.9271	63.9423	63.9423	63.9423	56.2979	56.2979	56.2979	0	256	24	12	1.5	2	50.3047	178.189	178.189	56.2979
	CZA-10_A-1	revertant		3.61487	3.34556	3.20014	3.35671	3.34044	9.7853	3.61487	3.61487	3.34556	3.34556	3.20014	3.35671	3.35671	3.35671	3.34044	3.34044	3.34044	9.7853	16	6	0.75	0.5	0.75	3.34556	10.059	10.059	3.34044
	CZA-10-A-2	revertant		6.32635	0.00225525	0.00389544	6.6714	6.24905	13.7826	6.32635	6.32635	0.00225525	0.00225525	0.00389544	6.6714	6.6714	6.6714	6.24905	6.24905	6.24905	13.7826	0.19	1.5	2	1	1	0.00225525	13.3451	13.3451	6.24905
	CZA-10-A-3	revertant		3.47438	3.76335	3.25726	3.72469	3.32871	5.419	3.47438	3.47438	3.76335	3.76335	3.25726	3.72469	3.72469	3.72469	3.32871	3.32871	3.32871	5.419	32	8	1	1	1.5	3.76335	11.2127	11.2127	3.32871
	CZA-10-B-3	revertant		2.47476	0.00243809	0.00224687	2.57023	2.46281	4.8269	2.47476	2.47476	0.00243809	0.00243809	0.00224687	2.57023	2.57023	2.57023	2.46281	2.46281	2.46281	4.8269	0.25	1.5	0.75	0.75	0.75	0.00243809	5.14289	5.14289	2.46281
	CZA-10-C-2	revertant		2.77339	2.52912	2.62933	2.77578	2.80988	5.23783	2.77339	2.77339	2.52912	2.52912	2.62933	2.77578	2.77578	2.77578	2.80988	2.80988	2.80988	5.23783	16	4	0.38	0.5	1	2.52912	8.08069	8.08069	2.80988
	CZA-10-C-3	revertant		9.00817	8.68619	25.4227	9.12029	9.55622	15.8806	9.00817	9.00817	8.68619	8.68619	25.4227	9.12029	9.12029	9.12029	9.55622	9.55622	9.55622	15.8806	128	8	1	0.75	1.5	8.68619	26.9268	26.9268	9.55622
