# Supplementary material for: Three concurrent mechanisms generate gene copy number variation and transient antibiotic heteroresistance
Source: Nat Commun. 2024 May 10;15:3981. doi: 10.1038/s41467-024-48233-0 (PMC11087502; doi:10.1038/s41467-024-48233-0)
Supplement: Supplementary file 8 — Source Data [file 41467_2024_48233_MOESM8_ESM.zip › Raw data genome analysis.xlsx]

## Sheet: Mutants
Raw data genome mutants. Data from analysis of WGS (DNBseq). Coverage corresponds to sequencing depth. CN/PCN: copy number / plasmid copy number normalized to chromosome copy number set at 1 copy per cell. Automated calculations for calculatin amount of extra DNA in each mutant is presented below the main table. nt positions for Tn insertions on p2 and p9 are according to NCBI ref # CP029584 and …
Strain	AB	[AB]	growth	Additional mutations (point mutations, deletions,…). If no indication, on chromosome. Tn insertions in cryptic plasmids indicated elsewhere	Coverage and CN																		TPCN
						chromosome	p2		p9		p112		coverage of different regions of p96									Amount of extra DNA (in kb)	Theoretical PCN of cryptic plasmid carrying Tn	CN cryptic plasmid not carrying Tn	fraction of cryptic plasmids carrying Tn (<<1, subset, >>1, multiple Tn per plasmid		Tn inserted in	Insertion position (nt) & orientation
							coverage and CN	PCN p2	coverage and CN	PCN p9	coverage and CN	PCN p112	region 1	region 2	region 3	region 4	region 5	region 6	region 7	region 8	PCN p96
DA73384	CZA	1		none	coverage	174.78	4962.18	28.391	19136.7	109.49	237.44	1.35851	6899.24	5880.24	6960.62	7373.95	28215.8	7498.88	7042.27	6772.28	39.5824	6772	121.854	-12.3638	1.11292		9kb plasmid	2470 >
					CN	1	28.391		109.49		1.35851		39.4739	33.6437	39.825	42.1899	161.436	42.9047	40.2922	38.7475
DA73385	CZA	1		none	coverage	175.37	31244.3	178.162	3970.43	22.6403	216.57	1.23493	6034.01	5477.66	5565.23	7542.07	36222.3	6916.64	6741.09	6306.11	36.3173	6098	170.231	7.93153	0.955481		2kb plasmid	935 <
					CN	1	178.162		22.6403		1.23493		34.4073	31.2349	31.7342	43.0066	206.548	39.4403	38.4392	35.9589
DA73386	CZA	1		∆ in pl96; ∆ in subset pl9	coverage	234.91	4121.76	17.5461	5149.1	30	3167.59	13.4843	1367	6699.27	10.48	8613.05	5797.22	1357.77	1337.29	1167.29	5.70681	2895	24.2473	5.75273	0.808242		9kb plasmid	5941 ?
					CN	1	17.5461		21.9195		13.4843		6.38542	28.5185	0.0446128	36.6653	24.6785	5.77996	5.69278	4.96909
DA73387	CZA	1		4.6kb ∆ pl9	coverage	200.93	8341.27	41.5133	826.66	8.62016	252.03	1.25432	2133.08	10146.9	21580	22265.8	21697	6135.13	6102.62	3992.94	10.616	4662	39.8834	1.62987	0.960739		2kb plasmid	1904 ?
					CN	1	41.5133		4.11417		1.25432		10.616	50.4995	107.4	110.814	107.983	30.5337	30.3719	19.8723
DA73393	ETP	0.2		none	coverage	337.31	1712.71	5.07755	1970.77	5.84261	183.09	0.542794	463.28	922.26	1465.65	1534.05	1525.43	1558.61	1503.09	967.62	1.37345	247	/	/			No transposition
					CN	1	5.07755		5.84261		0.542794		1.37345	2.73416	4.34511	4.54789	4.52234	4.6207	4.45611	2.86864
DA73394	ETP	0.2		none	coverage	327.13	6711.3	20.5157	5237.92	16.0117	189.51	0.579311	461.06	994.81	918.63	1534.12	1394.89	1542.61	1522.09	970.09	1.40941	369	/	/			No transposition
					CN	1	20.5157		16.0117		0.579311		1.40941	3.04102	2.80815	4.68963	4.26402	4.71559	4.65286	2.96546
DA73395	ETP	0.2		none	coverage	332.39	4789.39	14.4089	3994.52	12.0176	258.58	0.777942	433.19	879.47	897.81	979	961.13	1419.28	1393.93	868.62	1.30326	291	/	/			No transposition
					CN	1	14.4089		12.0176		0.777942		1.30326	2.6459	2.70107	2.94534	2.89157	4.26992	4.19366	2.61326
DA73400	ETP	0.4		∆ 2.8kb pl96, ∆21kb pl112	coverage	308.29	1553.14	5.03792	2192.34	7.11129	619.19	1.70881	554.02	1440.54	652.2	3143.34	2768.82	2431.1	2399.11	1531.66	2.12718	595	/	/			No transposition
					CN	1	5.03792		7.11129		1.70881		1.95787	4.67268	2.11554	10.196	8.98122	7.88576	7.78199	4.96824
DA73401	ETP	0.4		none	coverage	327.72	2749.51	8.38981	1972.05	6.01748	329.71	1.00607	524.33	2289.04	2134.44	2445.4	2207.41	1351.85	1292.96	910.57	1.59993	396	5.32388	3.06593	0.634565		2kb plasmid	1868 ?
					CN	1	8.38981		6.01748		1.00607		1.59993	6.98474	6.513	7.46186	6.73566	4.12502	3.94532	2.7785
DA73402	ETP	0.8		ompK36::IS	coverage	339.64	2361.98	6.95436	2053.01	6.04466	270.58	0.796667	569.75	513.59	563.55	575.7	556.23	657.58	576.7	542.13	1.67649	143	/	/			No transposition
					CN	1	6.95436		6.04466		0.796667		1.67751	1.51216	1.65926	1.69503	1.6377	1.93611	1.69797	1.59619
DA73403	ETP	0.8		4.6kb ∆ subset pl9	coverage	324.95	2036.44	6.26693	3373.07	10.3803	302.88	0.932082	563.03	2502.72	2655.83	2490.33	2730.34	550.77	549.29	510.91	1.67257	413	6.31268	-0.0457455	1.0073		2kb plasmid	1523 ?
					CN	1	6.26693		10.3803		0.932082		1.73267	7.70186	8.17304	7.66373	8.40234	1.69494	1.69038	1.57227
DA72007	TOB	48	7	none	coverage	209.17	11688.8	55.8818	1387.86	6.63508	337.46	1.61333	2904.89	11416.2	10740.5	2068.49	13649.9	3257.56	2898.45	3071.91	14.4395	2569	50.8178	5.06397	0.909381		2kb plasmid	228 >
					CN	1	55.8818		6.63508		1.61333		13.8877	54.5788	51.3484	9.88904	65.2573	15.5737	13.8569	14.6862
DA72008	TOB	48	7	none	coverage	271.28	2267.6	8.35889	2207.36	8.13683	473.08	1.74388	574.83	8326.63	7970.92	538.3	542.4	610.98	561.03	580.19	2.09361	601	/	/			No transposition
					CN	1	8.35889		8.13683		1.74388		2.11895	30.6939	29.3826	1.9843	1.99941	2.25221	2.06808	2.13871
DA72009	TOB	48	8	none	coverage	276.33	618.65	2.23881	851.73	3.08229	466.29	1.68744	630.82	6732.6	6606.94	625.22	682.47	663.94	622.12	637.18	2.32919	491	/	/			No transposition
					CN	1	2.23881		3.08229		1.68744		2.28285	24.3643	23.9096	2.26258	2.46976	2.40271	2.25137	2.30587
DA72010	TOB	48	8	none	coverage	276.04	1157.92	4.19475	1447.8	5.24489	422.63	1.53105	573.54	5595.53	5373.48	585.87	629.99	591.7	545.15	564.05	2.10736	440	/	/			No transposition
					CN	1	4.19475		5.24489		1.53105		2.07774	20.2707	19.4663	2.12241	2.28224	2.14353	1.97489	2.04336
DA72011	TOB	96	9	12kb ∆ in 97% pl96; manC point mut.	coverage	245.5	4735.48	19.2891	1664.93	6.78179	284.55	1.15906	3367.81	5640.36	5717.51	172.42	7791.55	4255.48	3886.94	3844.67	15.6364	1543	16.1011	3.188	0.834725		2kb plasmid	1638 >
					CN	1	19.2891		6.78179		1.15906		13.7182	22.975	23.2892	0.702322	31.7375	17.3339	15.8327	15.6606
DA72012	TOB	96	9	4.6kb ∆ pl9; iraM point mut.	coverage	229.05	10742.6	46.9008	642.58	5.87801	274.21	1.19716	1714.97	13668.9	12638.4	1443.14	11104.7	1980.41	1814.45	1854.83	7.69072	1849	40.7909	6.10989	0.869727		2kb plasmid	1638 >
					CN	1	46.9008		2.80541		1.19716		7.48732	59.6763	55.1775	6.30055	48.4816	8.64619	7.92163	8.09793
DA72013	TOB	96	10	none	coverage	253.14	817.72	3.23031	7917.06	31.2754	305.54	1.207	694.58	8699.4	8197.47	754.91	7687.53	737.56	697.45	717.55	2.8459	1072	27.5228	3.75263	0.880014		9kb plasmid	5941 <
					CN	1	3.23031		31.2754		1.207		2.74386	34.366	32.3831	2.98218	30.3687	2.91364	2.75519	2.8346
DA72014	TOB	96	10	pl9 lost; point mut. intergenic region; pl9 almost completely lost	coverage	205.02	4512.91	22.012	35.68	0.174032	611.96	2.98488	718.15	39499.8	36830.4	675.43	627.94	671.97	588.48	697.32	3.23488	2422	/	/			No transposition
					CN	1	22.012		0.174032		2.98488		3.50283	192.663	179.643	3.29446	3.06282	3.27758	2.87035	3.40123
DA72015	TOB	192	1'	Point mut. interg. region; IS insertion in LysR fam. transcr. regulator; ∆ in subset of pl9	coverage	265.61	3409.97	12.8383	5244.8	19.7462	382.24	1.4391	518.84	11094.4	9940.84	526.1	470.71	552.26	508.3	535.4	1.95249	759	/	/			No transposition
					CN	1	12.8383		19.7462		1.4391		1.95339	41.7694	37.4265	1.98072	1.77218	2.07921	1.91371	2.01574
DA72016	TOB	192	1'	none	coverage	235.14	5967.33	25.3778	9843.2	41.861	361.46	1.53721	504.58	18711.1	16890.5	794.82	709.45	849.27	785.43	656.53	3.04789	1434	/	/			No transposition
					CN	1	25.3778		41.861		1.53721		2.14587	79.5743	71.8316	3.3802	3.01714	3.61176	3.34027	2.79208
DA72017	TOB	192	2'	point mut. MFS transporter	coverage	240.46	10588.9	44.036	12431.8	51.7001	414.87	1.72532	466.46	16360.8	14651.2	569.07	506.1	595.12	554.73	522.81	2.22788	1403	/	/			No transposition
					CN	1	44.036		51.7001		1.72532		1.93987	68.0396	60.9299	2.36659	2.10472	2.47492	2.30695	2.17421
DA72018	TOB	192	2'	point mut. MFS transporter; 3.8kb ∆ in subset of pl96	coverage	225.99	4963.59	21.9638	6143.9	27.1866	347.46	1.5375	602.94	16023.7	11941.3	633.08	716.95	530.4	413.08	634.27	2.86212	1163	/	/			No transposition
					CN	1	21.9638		27.1866		1.5375		2.66799	70.9046	52.8399	2.80136	3.17249	2.34701	1.82787	2.80663
DA72019	AMK	6	1	ispG point mut.	coverage	270.09	1519.63	5.62638	2493.78	9.23314	491.51	1.8198	540.75	7420.58	6718.27	576.23	551.76	534.34	495.07	560.42	2.01079	563	/	/			No transposition
					CN	1	5.62638		9.23314		1.8198		2.00211	27.4745	24.8742	2.13347	2.04287	1.97838	1.83298	2.07494
DA72020	AMK	6	1	none	coverage	279.4	3996.12	14.3025	4436.72	15.8795	379.84	1.35948	656.47	3143.82	2843.22	658.73	633.67	705.76	645.11	666.69	2.36604	444	/	/			No transposition
					CN	1	14.3025		15.8795		1.35948		2.34957	11.252	10.1762	2.35766	2.26797	2.52598	2.30891	2.38615
DA72021	AMK	6	2	oppC point mut.	coverage	283.82	1194.48	4.20858	2067.36	7.28405	382.14	1.34642	616.3	3036.27	2864.57	615.29	632.51	643.12	574.1	614.56	2.17032	342	/	/			No transposition
					CN	1	4.20858		7.28405		1.34642		2.17145	10.6979	10.0929	2.16789	2.22856	2.26594	2.02276	2.16532
DA72022	AMK	6	2	none	coverage	278.46	5257.18	18.8795	5586.99	20.0639	343.9	1.23501	648.92	3197.83	2730.2	683.85	1197.52	706.32	655.37	672	2.41791	517	1.8826	16.9969	0.0997166		Subset of 2kb plasmid	320
					CN	1	18.8795		20.0639		1.23501		2.33039	11.484	9.80464	2.45583	4.30051	2.53652	2.35355	2.41327
DA72023	AMK	12	3	∆ pl96 + ∆ in subset of pl96; 8nt ∆ cyoE	coverage	274.58	873.36	3.18071	5808.28	21.1533	328.18	1.19521	509.01	6163.06	69.6	5.36	5558.28	536.48	497.61	515.24	1.87408	597	18.3688	2.78456	0.868363		9kb plasmid	1969 <
					CN	1	3.18071		21.1533		1.19521		1.85378	22.4454	0.253478	0.0195207	20.2428	1.95382	1.81226	1.87647
DA72024	AMK	12	3	none	coverage	275.03	979.67	3.56205	1430.55	5.20143	412.29	1.49907	523.1	8771.21	8011.04	485.36	520.81	540.35	501.23	536.02	1.88275	520	/	/			No transposition
					CN	1	3.56205		5.20143		1.49907		1.90197	31.8918	29.1279	1.76475	1.89365	1.96469	1.82246	1.94895
DA72025	AMK	12	4	cyoA::IS	coverage	271.08	5239.09	19.3267	4451.82	16.4225	333.78	1.2313	565.26	5943.29	600.64	595.94	5272.15	614.07	571.4	592.01	2.17606	634	17.2726	2.0541	0.893717		2kb plasmid	196 <
					CN	1	19.3267		16.4225		1.2313		2.08521	21.9245	2.21573	2.19839	19.4487	2.26527	2.10786	2.18389
DA72026	AMK	12	4	none	coverage	251.71	812.82	3.22919	7478.05	29.709	320.56	1.27353	485.19	8591.63	8072.25	469.88	7564.68	515.51	463.56	479.9	1.91811	1114.05	28.135	1.57395	0.947021		9kb plasmid	6592 <
					CN	1	3.22919		29.709		1.27353		1.92758	34.133	32.0696	1.86675	30.0532	2.04803	1.84164	1.90656
DA72027	AMK	24	5	cydB point mut.	coverage	276.36	4165.82	15.0739	2107.76	7.62686	193.9	0.701621	1024.28	1257.46	1098.77	1000.36	4633.02	1131.52	1052.97	1088.92	3.95668	535	12.8078	2.26613	0.849665		2kb plasmid	1501 >
					CN	1	15.0739		7.62686		0.701621		3.70633	4.55008	3.97586	3.61977	16.7644	4.09437	3.81014	3.94022
DA72028	AMK	24	5	arcB point mut.	coverage	269.69	894.6	3.31714	3495.81	12.9623	560.49	2.07828	576.26	8818.09	8163.49	551.43	522.14	580.65	523.95	591.78	2.06794	677	/	/			No transposition
					CN	1	3.31714		12.9623		2.07828		2.13675	32.6971	30.2699	2.04468	1.93607	2.15303	1.94279	2.1943
DA72029	AMK	24	6	1nt ∆ rluD	coverage	245.26	8580.88	34.9869	13547.5	55.2373	405.46	1.65318	625.88	14927.9	12472.1	668.13	558	691.59	637.89	666.47	2.61488	1364	/	/			No transposition
					CN	1	34.9869		55.2373		1.65318		2.5519	60.8657	50.8525	2.72417	2.27514	2.81982	2.60087	2.7174
DA72030	AMK	24	6	kdbD point mut.; cydA point mut.	coverage	278.77	3610.53	12.9516	9367.71	33.6037	347.22	1.24554	670.76	675.33	596.91	672.41	710.65	703.6	646.97	693.59	2.408	521	/	/			No transposition
					CN	1	12.9516		33.6037		1.24554		2.40614	2.42253	2.14123	2.41206	2.54923	2.52394	2.3208	2.48804
DA72031	TGC	1	4'	none	coverage	261.67	8423.05	32.1896	3961.56	15.1395	573.72	2.19253	568.24	513.49	502.43	512.26	8893.07	572.81	510.07	542.11	2.03168	888	31.9541	0.235449	0.992686		2kb plasmid	771 <
					CN	1	32.1896		15.1395		2.19253		2.17159	1.96236	1.92009	1.95766	33.9858	2.18905	1.94929	2.07173
DA72032	TGC	1	4'	none	coverage	246.2	2131.35	8.65699	9564.96	38.8504	575.89	2.33911	922.93	885.63	837.67	896.79	11321.9	996.22	897.33	942.47	3.70143	1357	42.2851	-3.43476	1.08841		9kb plasmid	5476 >
					CN	1	8.65699		38.8504		2.33911		3.7487	3.5972	3.4024	3.64253	45.9866	4.04639	3.64472	3.82807
DA72033	TGC	1	5'	none	coverage	233.63	12414.7	53.1385	2214.35	9.47802	599.52	2.56611	2129.36	1958.23	1953.91	2085.13	13910.6	2279.44	2127.74	2190.19	9.00325	1835	50.5379	2.60056	0.951061		2kb plasmid	1904 >
					CN	1	53.1385		9.47802		2.56611		9.11424	8.38176	8.36327	8.92492	59.5412	9.75662	9.10731	9.37461
DA72034	TGC	1	5'	5kb and 7kb ∆ in pl96	coverage	231.52	12509.2	54.0306	4301.5	18.5794	631.89	2.72931	2263.12	11.56	14.72	2222.28	14758.5	1662.81	13.87	2149.92	9.55327	1867	54.1926	-0.162045	1.003		2kb plasmid	1756 <
					CN	1	54.0306		18.5794		2.72931		9.77505	0.0499309	0.0635798	9.59865	63.7459	7.18214	0.0599084	9.28611
DA72035	TGC	2	11	point mut. TetR/AcrR fam. transcr. regul. DLJ83_17235	coverage	167.59	11316.2	67.5233	3884.73	23.18	365.74	2.18235	2298.22	2262.97	2180.17	2356.61	12882.9	2530.41	2327.92	2397.93	13.9407	2587	62.931	4.59233	0.931989		2kb plasmid	1819 <
					CN	1	67.5233		23.18		2.18235		13.7133	13.503	13.009	14.0618	76.8717	15.0988	13.8906	14.3083
DA72036	TGC	2	11	point mut. lon	coverage	267	5594.99	20.955	3104.94	11.629	309.15	1.15787	1229.68	1328.09	917.36	1076.6	6050.04	1425.26	1330.79	1383.75	4.65036	776	18.009	2.94606	0.85941		2kb plasmid	1427 >
					CN	1	20.955		11.629		1.15787		4.60554	4.97412	3.43581	4.03221	22.6593	5.33805	4.98423	5.18258
DA72037	TGC	2	11	ins T in TetR/AcrR fam. transcr. regul. DLJ83_17235	coverage	203.7	19918.7	97.7845	7246.62	35.575	655.08	3.21591	910.09	834.44	807.71	897.77	19172.4	963.35	883.88	905.16	4.34981	2302	89.7711	8.01334	0.918051		2kb plasmid	1427 >
					CN	1	97.7845		35.575		3.21591		4.4678	4.09642	3.96519	4.40731	94.121	4.72926	4.33913	4.44359
DA72038	TGC	2	12	point mut. TetR/AcrR fam. transcr. regul. DLJ83_17235	coverage	245.75	12082.3	49.1649	2766.64	11.2579	423.41	1.72293	925.2	935.11	854.32	1941.9	13754.5	2717.84	2605.96	949.47	3.72747	1428	46.1145	3.05046	0.937955		2kb plasmid	1191 <
					CN	1	49.1649		11.2579		1.72293		3.7648	3.80513	3.47638	7.90193	55.9696	11.0594	10.6041	3.86356
DA72039	TGC	4	13	point mut. TetR/AcrR fam. transcr. regul. DLJ83_17235; ∆ in subset pl2	coverage	239.42	9589.29	40.3475	3289.04	13.7375	389.09	1.62514	1349.56	1211.5	1298.93	1244.61	16252.6	2383.33	1212.87	1309.77	5.30953	1569	52.8833	-12.5358	1.31069		2kb plasmid	927 <, 1338-1511
					CN	1	40.0522		13.7375		1.62514		5.63679	5.06015	5.42532	5.19844	67.8833	9.9546	5.06587	5.4706
DA72040	TGC	4	13	1nt ∆ TetR/AcrR fam. transcr. regul. DLJ83_17235; ∆ in subset pl9	coverage	239.74	812.14	3.38759	12525.2	64.2363	320.72	1.33778	708.7	689.26	639.81	732.24	14379.3	733.31	696.29	730.12	2.93755	1474	57.0412	7.19503	0.887991		9kb plasmid	2531 <
					CN	1	3.38759		52.2448		1.33778		2.95612	2.87503	2.66877	3.05431	59.9788	3.05877	2.90435	3.04547
DA72041	TGC	4	14	IS insertion promotor TetR/AcrR fam. transcr. regul. DLJ83_17235	coverage	221.16	12578.8	56.8764	4577.62	20.6982	574.43	2.59735	2552.2	2375.31	2363.99	2429.11	15345.2	2710.75	2444.74	2541.21	11.2506	2277	58.1347	-1.25829	1.02212		2kb plasmid	1514 <
					CN	1	56.8764		20.6982		2.59735		11.5401	10.7402	10.689	10.9835	69.3853	12.257	11.0542	11.4904
DA72042	TGC	4	14	none	coverage	257.14	343.41	1.3355	9627.82	37.4419	276	1.07335	759.88	700.38	672.36	723.89	10293.8	825.46	755.75	779.68	2.89859	1049	37.1334	0.308559	0.991759		9kb plasmid	2040 >
					CN	1	1.3355		37.4419		1.07335		2.95512	2.72373	2.61476	2.81516	40.032	3.21016	2.93906	3.03212
DA73849	TGC	2	3	5.8kb inversion (?) hydrolase famlity proteins	coverage	242.88	12537.6	51.6207	1840.37	7.57728	435.36	1.79249	1455.92	1473.38	1370.47	1452.53	13080.3	1632.91	1457.04	1522.47	6.09632	1398	47.7585	3.86217	0.925182		2kb plasmid	1686 <
					CN	1	51.6207		7.57728		1.79249		5.9944	6.06629	5.64258	5.98044	53.8549	6.72311	5.99901	6.2684
DA73850	TGC	2	3	none	Coverage	242.37	14192.9	58.5587	1632.99	6.73759	391.11	1.61369	1251.91	1258.78	1144.9	1268.56	14409.1	1423.21	1300.97	1345.3	5.301	1393	54.1498	4.40894	0.924709		2kb plasmid	924 >
					CN	1	58.5587		6.73759		1.61369		5.16528	5.19363	4.72377	5.23398	59.4508	5.87206	5.3677	5.5506
DA73851	TGC	2	5	26kb ∆ pl112; 2.7kb ∆ pl96; IS insertion MFS transporter	coverage	235.75	1050.13	4.45442	1537.78	6.52293	936.47	3.9723	873.97	964.39	911.78	959.32	17061.7	14274.5	1878.01	994.21	4.06119	1581	/	/			No transposition
					CN	1	4.45442		6.52293		3.9723		3.70719	4.09073	3.86757	4.06923	72.3721	60.5492	7.96611	4.21722
DA73852	TGC	2	5	none	coverage	209.96	886.72	4.22328	14742.4	70.2152	461.84	2.19966	2379.59	2450.24	2192.74	2501.14	14801.5	2728.27	2489.05	2628.68	11.8184	2603	58.6786	11.5367	0.835696		9kb plasmid	2412 >
					CN	1	4.22328		70.2152		2.19966		11.3335	11.67	10.4436	11.9125	70.497	12.9942	11.8549	12.5199
DA73853	TGC	4	6	point mut. TetR/AcrR fam. transcr. regul. DLJ83_17235	coverage	223.4	14772.5	66.126	2896.73	12.9666	500.36	2.23975	2380.68	2529.39	2162.37	2568.34	14724.8	2746.03	2584.01	2656	11.2718	2104	54.6405	11.4855	0.826309		2kb plasmid	1037 <
					CN	1	66.126		12.9666		2.23975		10.6566	11.3222	9.67936	11.4966	65.9123	12.292	11.5667	11.889
DA73854	TGC	4	6	IS insertion promotor TetR/AcrR fam. transcr. regul. DLJ83_17235	coverage	241.38	851.2	3.52639	9293.94	38.5034	335.52	1.39001	1662.77	1678.25	1595.23	1744.26	10058.2	1998.63	1663.94	1764.01	7.1654	1461	34.504	3.99931	0.896131		9kb plasmid	2442 <
					CN	1	3.52639		38.5034		1.39001		6.8886	6.95273	6.60879	7.2262	41.6694	8.28001	6.89345	7.30802
DA73855	TGC	4	2	point mut. TetR/AcrR fam. transcr. regul. DLJ83_17235	coverage	216.95	13028	60.0509	2874.49	13.2496	549.38	2.53229	2915.17	3044.11	2757.13	3029.52	14865.4	3208.32	2897.55	3095.58	13.7934	2375	54.7266	5.32428	0.911337		2kb plasmid	999 <
					CN	1	60.0509		13.2496		2.53229		13.4371	14.0314	12.7086	13.9641	68.52	14.7883	13.3558	14.2686
DA73856	TGC	4	2	point mut. TetR/AcrR fam. transcr. regul. DLJ83_17235	coverage	269.65	4166.25	15.4506	2962.23	10.9855	281.05	1.04228	829.21	804.11	767.84	851.83	7482.36	1006.71	869.63	909.04	3.19905	687	24.5494	-9.09878	1.5889		2kb plasmid	897 < 1690 < 1722 < 1744 <
					CN	1	15.4506		10.9855		1.04228		3.07513	2.98205	2.84754	3.15902	27.7484	3.7334	3.22503	3.37118
DA73857	TGC	8	1	IS insertion in TetR/AcrR fam. transcr. regul. DLJ83_17235; ∆ in subset pl9	coverage	202.39	1521.46	7.51747	13000	85	555.6	2.74519	1916.54	1943.28	1848.16	1998.02	18569.7	2160.74	1949.42	2049.84	9.78733	2901	81.9646	3.03541	0.964289		9kb plasmid	6300 <
					CN	1	7.51747		64.2324		2.74519		9.46954	9.60166	9.13168	9.87213	91.7519	10.6761	9.632	10.1282
DA73858	TGC	8	4	IS insertion in TetR/AcrR fam. transcr. regul. DLJ83_17235, ∆ in subset pl96	coverage	178.5	893.85	5.00756	18105.4	101.431	412.18	2.30913	2553.61	1256.79	1186.38	1279.61	27002	3126.53	2840.74	2883.27	15.9722	4118	135.299	-33.8685	1.33391		9kb plasmid	4592 < 5941 >
					CN	1	5.00756		101.431		2.30913		14.3059	7.04084	6.64639	7.16868	151.271	17.5156	15.9145	16.1528
DA73859	TGC	8	4	IS insertion in TetR/AcrR fam. transcr. regul. DLJ83_17235	coverage	221.76	1436.37	6.47714	18721.9	84.4241	623.73	2.81264	707.58	701.49	654.43	711.01	14196.7	745.24	680.08	729.64	3.17555	2019	60.8428	23.5812	0.720681		9kb plasmid	6514 <
					CN	1	6.47714		84.4241		2.81264		3.19075	3.16328	2.95107	3.20621	64.0184	3.36057	3.06674	3.29022
DA73860	ETP	0.2	15	none	coverage	215.79	13445.5	62.3081	2006.48	9.2983	193.79	0.898049	3300.1	3528.86	3414.54	3832.8	15573.2	3735.02	3468.35	3614.56	16.4805	2420	55.6881	6.61999	0.893754		2kb plasmid	86 <
					CN	1	62.3081		9.2983		0.898049		15.2931	16.3532	15.8234	17.7617	72.1685	17.3086	16.0728	16.7504
DA73861	ETP	0.2	17	point mutation ompK36	coverage	292.09	1738.98	5.95358	1594.14	5.4577	263.89	0.903454	395.08	441.59	856.89	879.74	837.3	527.4	481.76	455.12	1.57551	174	/	/			No transposition
					CN	1	5.95358		5.4577		0.903454		1.3526	1.51183	2.93365	3.01188	2.86658	1.80561	1.64935	1.55815
DA73862	ETP	0.2	15	point mutation ompK36, ∆ in pl112; ∆ in subset pl96; ∆ in subset of pl9	coverage	286.75	1967.67	6.86197	2883.85	10.057	306.2	1.06783	622.38	977.22	861.53	972.95	394.24	785.79	707.7	586.38	2.35593	270	/	/			No transposition
					CN	1	6.86197		10.057		1.06783		2.17046	3.40792	3.00446	3.39303	1.37486	2.74033	2.468	2.04492
DA73863	ETP	0.2	17	6nt ∆ in ompK36, point mutation T->G position 7026 on pl9kb	coverage	246.87	1928.38	7.81132	9230.18	37.3888	338.71	1.37202	1394.58	1362.62	1262.36	1415.66	9201.92	1659.66	1450.78	1551.49	5.84295	1288	31.4314	5.95743	0.840663		9kb plasmid	6809 >
					CN	1	7.81132		37.3888		1.37202		5.64905	5.51959	5.11346	5.73444	37.2744	6.72281	5.8767	6.28464
DA73864	ETP	0.4	13	point mutation ompK36	coverage	280.3	8799.31	31.3925	6681.3	23.8362	337.05	1.20246	561.15	550.07	523.4	543.79	541.23	568.52	520.61	561.95	1.94913	424	/	/			No transposition
					CN	1	31.3925		23.8362		1.20246		2.00196	1.96243	1.86729	1.94003	1.9309	2.02826	1.85733	2.00482
DA73866	ETP	0.4	14	39nt ∆ in ompK36	coverage	297.47	1502.54	5.05106	1185.54	3.98541	191.07	0.642317	398.68	411.4	362.35	406.21	391.68	425.64	392.82	419.61	1.3482	76.67	/	/			No transposition
					CN	1	5.05106		3.98541		0.642317		1.34024	1.383	1.21811	1.36555	1.3167	1.43087	1.32054	1.4106
DA73867	ETP	0.4	14	1nt insertion in ompK36; IS insertion in intergenic region; ∆ in subset of pl9	coverage	285.63	4062.65	14.2235	1134.87	3.97322	144.28	0.505129	600	615.74	559.59	636.18	4308.71	668.03	611.63	645.36	2.1689	324	12.916	1.30744	0.908079		2kb plasmid	1609 >
					CN	1	14.2235		3.97322		0.505129		2.10062	2.15573	1.95914	2.22729	15.0849	2.33879	2.14134	2.25943
DA73868	ETP	0.4	18	8nt ∆ in ompK36, IS6 - IS15DIV inserted in pl2kb position 1044	coverage	239.73	8620.83	35.9606	3134.03	13.0732	302.29	1.26096	3094.09	8160.2	3454.71	3342.23	3088.84	3540.35	3224.9	3346.53	13.7605	1590	/	/			No transposition
					CN	1	35.9606		13.0732		1.26096		12.9066	34.0391	14.4108	13.9416	12.8847	14.7681	13.4522	13.9596
DA73869	ETP	0.8	13	point mutation ompK36; ∆ in subset of pl9	coverage	249.11	20134.2	80.8243	17970.3	72.1381	358.16	1.43776	847.45	973.46	959.47	1028.98	1697.91	911.58	809.26	862.49	3.66602	1175	3.14989	77.6745	0.038972		small subset 2kb plasmid	952, 1166, 1526, 1702, 1759... / 734, 1266, 1639...
					CN	1	80.8243		72.1381		1.43776		3.40191	3.90775	3.85159	4.13063	6.8159	3.65935	3.24861	3.46229
DA73870	ETP	0.8	14	7nt ∆ in ompK36	coverage	291.98	2786.66	9.54401	2696.16	9.23406	297.72	1.01966	431.56	425.35	397.45	425.39	406.63	456.42	403.62	438.59	1.44916	184	/	/			No transposition
					CN	1	9.54401		9.23406		1.01966		1.47805	1.45678	1.36122	1.45691	1.39266	1.56319	1.38235	1.50212
DA73871	ETP	0.8	15	4.1kb ∆ including ompK36	coverage	294.94	2252.85	7.63833	1813.19	6.14766	268.98	0.911982	391.98	387.59	358.21	381.81	365.55	397.61	375.35	395.06	1.29398	127	/	/			No transposition
					CN	1	7.63833		6.14766		0.911982		1.32902	1.31413	1.21452	1.29453	1.2394	1.3481	1.27263	1.33946
DA33140	/	/	1	4,1kb ∆ pl9	coverage	299.8	601.5	2.00634	246.8	1.57485	234.41	0.781888	340.27	331.97	304.54	341.19	309.04	354.25	320.79	346.65	1.10436	36	/	/			No transposition
					CN	320.79	2.00634		0.823215		0.781888		1.13499	1.1073	1.01581	1.13806	1.03082	1.18162	1.07001	1.15627
DA33140	/	/	2	11.1kb ∆ pl96	coverage	299.5	460.41	1.53726	596.62	1.99205	210.07	0.701402	345.17	4.62	5.59	345.46	354.99	364.91	323.15	349.78	1.15941	30	/	/			No transposition
					CN	1	1.53726		1.99205		0.701402		1.15249	0.0154257	0.0186644	1.15346	1.18528	1.2184	1.07896	1.16788
DA33140	/	/	3	none	coverage	299.1	753.69	2.51986	736.34	2.46185	211.08	0.705717	304.39	293.82	291.48	298.3	407.13	312.68	288.19	314.59	1.00466	39	0.356527	2.16333	0.141487		2kb plasmid	1686 <
					CN	1	2.51986		2.46185		0.705717		1.01769	0.982347	0.974524	0.997325	1.36118	1.0454	0.963524	1.05179
CZA-1	CZA	0.5		4,6kb ∆ pl9	coverage	233.22	4234.24	18.1556	4592.71	41.2607	190.43	0.816525	2962.58	10019.6	10623.1	10629.7	19073	3799.39	3482.88	3307.91	14.5279	2989	67.2531	-25.9924	1.62996		9kb plasmid	1877
					CN	1	18.1556		19.6926		0.816525		12.7029	42.9621	45.5497	45.5781	81.781	16.291	14.9339	14.1836
CZA-2	CZA	0.5		4,6kb ∆ subset of pl9	coverage	206.88	7407.92	35.8078	6067.41	29.3282	167.43	0.80931	603.02	1616.91	1690.8	2092.05	3088.93	1408.89	1282.31	971.67	2.91483	908	4.81864	30.9892	0.134569		Subset of 2kb plasmid	1823
					CN	1	35.8078		29.3282		0.80931		2.91483	7.81569	8.17285	10.1124	14.931	6.81018	6.19833	4.69678
CZA-3	CZA	0.5		2.85kb transposon from pl96 inserted in subsert of pl2	coverage	288.31	8996.86	31.2055	5603.53	19.4358	253.39	0.87888	1418.99	3879.04	4156.42	4384.49	8580.96	3746.81	3482.07	2494.71	4.92175	1346	16.1326	15.0729	0.51698		subset of 2kb plasmid	1993
					CN	1	31.2055		19.4358		0.87888		4.92175	13.4544	14.4165	15.2076	29.763	12.9958	12.0775	8.65287
CZA-4	CZA	0.5		none	coverage	186.37	14080.9	75.5535	2629.34	14.1082	148.64	0.797553	645.92	13107.2	13634.4	13669.9	14014.9	759.08	709.73	711.33	3.79093	3025	69.2177	6.33576	0.916142		2kb plasmid	1868
					CN	1	75.5535		14.1082		0.797553		3.46579	70.3292	73.1576	73.3482	75.1995	4.07297	3.80818	3.81676
CZA-5	CZA	1		none	coverage	309.88	1829.1	5.90261	2673.71	8.62821	504.79	1.62899	524.8	1954.98	5296.63	3680.08	3761.61	3866.39	3558.73	2073.92	1.69356	838	/	/			No transposition
					CN	1	5.90261		8.62821		1.62899		1.69356	6.30883	17.0925	11.8758	12.1389	12.4771	11.4842	6.69266
CZA-6	CZA	1		point mutation ssuD (alkanesulonate monooxygenase, MNH(2)-dependent). 4,6kb ∆ pl9	coverage	233.96	3689.62	15.7703	1106.6	9.9102	305.87	1.30736	363.64	1006.63	1827.89	1790.38	1834.37	1441.61	1343.93	1073.27	1.55428	518	/	/			No transposition
					CN	1	15.7703		4.72987		1.30736		1.55428	4.30257	7.81283	7.6525	7.84053	6.16178	5.74427	4.58741
CZA-7	CZA	1		Several events on pl9	coverage	146.65	5449.29	37.1585	12558.1	85.6331	164.72	1.12322	3672.06	3654.76	3782.73	3850.22	16282	4015.52	3768.05	3825.45	25.8816	4503	85.1448	0.488247	0.994298		9kb plasmid	5474
					CN	1	37.1585		85.6331		1.12322		25.0396	24.9217	25.7943	26.2545	111.026	27.3817	25.6942	26.0856
CZA-8	CZA	1		∆ in pl96	coverage	128.58	7890.05	61.363	24378.2	189.596	752.18	5.8499	3528.61	4462.95	4257.47	4956.01	26556.7	691.23	638.44	4894.38	34.3746	8089	172.164	17.4321	0.908056		9kb plasmid	1615
					CN	1	61.363		189.596		5.8499		27.4429	34.7095	33.1114	38.5442	206.538	5.37587	4.96531	38.0649
CZA-9	CZA	2		Point mutation in replication initiation protein pl96; ∆in subset pl96	coverage	312.36	4152.92	13.2953	3456.14	11.0646	242.57	0.776572	1771.85	262.46	182.56	1806.27	1847.83	1828.42	1713.83	1775.5	5.73254	524	/	/			No transposition
					CN	1	13.2953		11.0646		0.776572		5.67246	0.840248	0.584454	5.78265	5.91571	5.85357	5.48671	5.68415
CZA-10	CZA	2		IS1 inserted in ompK36 promoter. IS1 inserted on pl2. ∆ on pl96 and in subset of pl96	coverage	143.55	9545.95	66.4991	21687.1	151.077	338.24	2.35625	8709.24	7221.24	6305.73	9178.92	8081.56	9170.79	2116.4	9013.99	60.926	7849	/	/			No transposition
					CN	1	66.4991		151.077		2.35625		60.6704	50.3047	43.9271	63.9423	56.2979	63.8857	14.7433	62.7934
CZA-11	CZA	2		25nt duplication in ompK36 (?). IS6 inserted on pl9 and ∆ in subset of pl9	coverage	142.52	3687.77	25.8755	19159.9	134.436	216	1.51558	5147.04	5147.21	6594.8	6233.05	5177.73	5314.67	4889.45	5180.46	36.0845	5178	/	/			No transposition
					CN	1	25.8755		134.436		1.51558		36.1145	36.1157	46.2728	43.7346	36.3298	37.2907	34.3071	36.349
CZA-12	CZA	2		2.85kb new transposon from pl96 inserted in ompK36. IS6 in pl9. 4.1 kb ∆ in pl9.	coverage	182.28	15346.2	84.1904	5056.17	53.0649	257.85	1.41458	6237.39	6803.42	8400.26	7495.71	6202.25	6464.45	5910.47	6274.99	36.8862	4048	/	/			No transposition
					CN	1	84.1904		27.7385		1.41458		34.2187	37.324	46.0844	41.122	34.0259	35.4644	32.4252	34.425
CZA-14	CZA	2		none	coverage	118	12033.4	101.978	22476.7	190.481	296.21	2.51025	9593.65	11075.9	8911.25	10600.8	19218.2	11859	11096.5	10696.5	89.3869	13270	73.4795	28.4984	0.720543		2kb plasmid	1131
					CN	1	101.978		190.481		2.51025		81.3021	93.8633	75.5191	89.837	162.866	100.5	94.0381	90.6483
CZA-16	CZA	2		∆ in pl9	coverage	226.29	2022.94	8.93959	8123.71	61.8182	216.11	0.955013	2398.75	12624	12772.7	15645.8	15642.3	2704.84	2473.47	2514.16	11.1485	3256	57.9843	3.83387	0.937982		9 kb plasmid	5771
					CN	1	8.93959		35.8996		0.955013		10.6003	55.7868	56.4441	69.1406	69.1251	11.953	10.9305	11.1103
DA33140-1	no AB	1		∆ in subset pl9	coverage	309.79	905	2.92133	979.4	3.1615	106.57	0.344007	174.27	152.34	166.3	158.44	170.73	171.24	152.11	165.55	0.528979	-42	/	/
					CN	1	2.92133		3.1615		0.344007		0.562542	0.491752	0.536815	0.511443	0.551115	0.552762	0.49101	0.534394
DA33140-2	no AB	2		∆ in subset pl9	coverage	308.54	1308.77	4.24182	1336.83	4.33276	104.1	0.337395	173.29	156.74	170.4	167.54	161.25	178.26	163.11	168.69	0.542588	-29	/	/
					CN	1	4.24182		4.33276		0.337395		0.561645	0.508005	0.552278	0.543009	0.522623	0.577753	0.528651	0.546736
DA33140-3	no AB	3			coverage	308.43	1491.41	4.83549	1450.19	4.70184	108.66	0.3523	224.61	199.18	218.96	214.33	220.65	219.05	199.83	212.63	0.692718	-8	/	/
					CN	1	4.83549		4.70184		0.3523		0.728237	0.645787	0.709918	0.694906	0.715397	0.71021	0.647894	0.689395
DA33140-4	no AB	4			coverage	311.42	841.82	2.70317	857.81	2.75451	113.36	0.36401	183.39	170.19	173.53	175.7	165.99	187.63	166.31	175.09	0.561071	-40	/	/
					CN	1	2.70317		2.75451		0.36401		0.588883	0.546497	0.557222	0.56419	0.53301	0.602498	0.534038	0.562231
DA33140-5	no AB	5			coverage	307.64	1732.45	5.63142	1724.76	5.60642	117.87	0.383143	253.11	224.25	240.14	237.15	241.8	259.72	237.45	243.8	0.787211	13	/	/
					CN	1	5.63142		5.60642		0.383143		0.822747	0.728936	0.780588	0.770869	0.785984	0.844234	0.771844	0.792485
DA33140-6	no AB	6			coverage	309.19	1514.94	4.89971	1496.44	4.83987	115.74	0.374333	238.33	199.49	223.84	214.97	230.57	233.23	210.08	227.36	0.718761	-1	/	/
					CN	1	4.89971		4.83987		0.374333		0.770821	0.645202	0.723956	0.695268	0.745723	0.754326	0.679453	0.735341
DA33140-7	no AB	7			coverage	306.39	1884.15	6.14952	2671.12	8.71804	115.36	0.376514	240.31	209.68	230.3	219.97	228.65	241.95	232.41	231.31	0.748466	39	/	/
					CN	1	6.14952		8.71804		0.376514		0.784327	0.684357	0.751656	0.717941	0.746271	0.78968	0.758543	0.754953
DA33140-8	no AB	8			coverage	307.24	951.73	3.09768	1067.82	3.47552	89.98	0.292866	185.28	159.26	176.18	173.11	178.63	189.11	169.23	175.18	0.57202	-40	/	/
					CN	1	3.09768		3.47552		0.292866		0.603046	0.518357	0.573428	0.563436	0.581402	0.615512	0.550807	0.570173
DA33140-9	no AB	9		∆ in subset pl9	coverage	293.29	1040.81	3.54874	1289.28	4.39592	98.47	0.335743	167.51	148.1	152.05	158.5	158.48	170	154.18	161.43	0.54138	-28	/	/
					CN	1	3.54874		4.39592		0.335743		0.571141	0.504961	0.518429	0.540421	0.540353	0.579631	0.525691	0.550411
	PCN (p96)
	TPCN (on p2 or p9)
	ACN (tandem amplifications on p96)
	deletion (all, or in subpopulation only). Can also be only of a part of the region
CN of plasmid 9 is sometimes adjusted if a deletion is present. The adjustment is only made if the deletion is in 100% of the plasmids or if the plasmid 9 carries a Th, in which case CN is adjusted to the CN of the part of plasmid 9 carrying the TN.
ompC corresponds to ompK36
															Automated calculations for amount of extra DNA:
															replicon (type / size in kb)		average coverage (illumina seq)	copy # replicon / chrom.	average copy # of 12 growths w/o AB	copy # diff. with growths w/o AB	extra DNA (in kb) compared to growths w/o AB
															plasmid	112.141	537.78	2.44746	0.46	1.98746	222.876
															plasmid	15.244	4133.26	18.8106	3.69	15.1206	230.499
															chromosome	5438.02	219.73	1	1	0	0
															plasmid	22.009	18693.4	85.0746	3.97	81.1046	1785.03
															plasmid	96.19	10595.2	48.219	0.77	47.449	4564.12
																data to enter for each mutant / strain		Total amount of extra DNA:			6802.52

## Sheet: Revertants
Analysis genome of revertants selected after 40 generations of growth in absence of antibiotic pressure (WGS on pure clones)
Coverage: sequencing depth; CN: copy number (normalized to chromosome). In yellow are the resistant mutants, followed by revertans selected after 40 generations of growth in absence of antibiotics.
Strain	AB	Additional mutations (point mutations, deletions,…). If no indication, on chromosome. Tn insertions in cryptic plasmids indicated elsewhere	Coverage and CN																	Amount of extra DNA (kb)	CN amplified unit per plasmid	CN of Tn due to presence on cryptic plasmid		Tn insertion site
				chromosome	p2 PCN		p9 PCN		p112 PCN		96kb plasmid (in parenthesis is each region analyzed for CN as depicted on the ppt file)													Inserted in	Insertion position (nt) & orientation
											region 1	region 2	region 3	region 4	region 5	region 6	region 7	region 8	p96 PCN
DA73384	CZA	none	coverage	174.78	4962.18	28.391	19136.7	109.49	237.44	1.35851	6899.24	5880.24	6960.62	7373.95	28215.8	7498.88	7042.27	6772.28	39.5824	6772	1	121.854		9kb plasmid	2470 >
			CN	1	28.391		109.49		1.35851		39.4739	33.6437	39.825	42.1899	161.436	42.9047	40.2922	38.7475
DA73384-1A	Revertant	none	coverage	301.61	4586.9	15.2081	lost	0	278.7	0.924041	559.76	517.47	529.74	533.82	551.4	565.18	508.77	536.77	1.78331	135.459	1	/		9kb plasmid lost
			CN	1	15.2081				0.924041		1.85591	1.71569	1.75637	1.7699	1.82819	1.87388	1.68685	1.77968
DA73385	CZA	none	coverage	175.37	31244.3	178.162	3970.43	22.6403	216.57	1.23493	6034.01	5477.66	5565.23	7542.07	36222.3	6916.64	6741.09	6306.11	36.3173	6098	1.18419	170.231		2kb plasmid	935 <
			CN	1	178.162		22.6403		1.23493		34.4073	31.2349	31.7342	43.0066	206.548	39.4403	38.4392	35.9589
DA73385-2A	Revertant	none	coverage	307.68	lost	0	1835.01	5.96402	125.35	0.407404	254.59	234.14	243.18	0.15	244.92	271.44	240.47	244.47	0.804737	-3	1	/		2kb plasmid lost
			CN	1			5.96402		0.407404		0.827451	0.760985	0.790367	0.00048752	0.796022	0.882215	0.781559	0.794559
DA72007	TM	none	coverage	209.17	11688.8	55.8818	1387.86	6.63508	337.46	1.61333	2904.89	11416.2	10740.5	2068.49	13649.9	3257.56	2898.45	3071.91	14.4395	2569	3.66798	50.8178		2kb plasmid	228 >
			CN	1	55.8818		6.63508		1.61333		13.8877	54.5788	51.3484	9.88904	65.2573	15.5737	13.8569	14.6862
DA72007-3C	Revertant	none	coverage	226.15	5625.32	24.8743	1527.48	6.75428	113.1	0.500111	271.66	238.8	274.41	0.24	6718.08	276.51	248.19	261.34	1.15772	464.715	1	28.5486		2kb plasmid	228 >
			CN	1	24.8743		6.75428		0.500111		1.20124	1.05594	1.2134	0.00106124	29.7063	1.22268	1.09746	1.1556
DA72007-3D	Revertant	none	coverage	239.71	lost	0	1558.62	6.50211	113.35	0.472863	207.71	364.87	199.81	193.61	203.5	206.62	194.95	193.35	0.920081	28.9962	1	/		2kb plasmid lost
			CN	1			6.50211		0.472863		0.866505	1.52213	0.833549	0.807684	0.848942	0.861958	0.813274	0.8066
DA72031	TGC	none	coverage	261.67	8423.05	32.1896	3961.56	15.1395	573.72	2.19253	568.24	513.49	502.43	512.26	8893.07	572.81	510.07	542.11	2.03168	888	1	31.9541		2kb plasmid	771 <
			CN	1	32.1896		15.1395		2.19253		2.17159	1.96236	1.92009	1.95766	33.9858	2.18905	1.94929	2.07173
DA72031-4B	Revertant	none	coverage	166.62	232.44	1.39503	872.91	5.23893	70.23	0.421498	123.57	107.31	124.62	116.97	367.99	130.89	113.02	117.05	0.714569	18.9788	1	1.49399		2kb plasmid	771 <
			CN	1	1.39503		5.23893		0.421498		0.741628	0.64404	0.747929	0.702017	2.20856	0.78556	0.67831	0.702497
DA72031-4C	Revertant	none	coverage	275.39	3743.78	13.5945	2411.38	8.75624	108.79	0.39504	218.47	200.93	222.65	0.11	4296.57	223.22	208.53	211.34	0.77777	238.269	1	14.824		2kb plasmid	771 <
			CN	1	13.5945		8.75624		0.39504		0.793311	0.72962	0.80849	0.000399434	15.6018	0.81056	0.757217	0.767421
DA72033	TGC	none	coverage	233.63	12414.7	53.1385	2214.35	9.47802	599.52	2.56611	2129.36	1958.23	1953.91	2085.13	13910.6	2279.44	2127.74	2190.19	9.00325	1835	1	50.5379		2kb plasmid	1904 >
			CN	1	53.1385		9.47802		2.56611		9.11424	8.38176	8.36327	8.92492	59.5412	9.75662	9.10731	9.37461
DA72033-5B	Revertant	none	coverage	307.7	lost	0	2070.46	6.72883	100.79	0.327559	199.59	169.84	184.04	185.05	187.45	196.37	187.09	189.05	0.608742	-13.2284	1	/		2kb plasmid lost
			CN	1			6.72883		0.327559		0.648651	0.551966	0.598115	0.601397	0.609197	0.638187	0.608027	0.614397
DA72035	TGC	point mut. TetR/AcrR fam. transcr. regul.	coverage	167.59	11316.2	67.5233	3884.73	23.18	365.74	2.18235	2298.22	2262.97	2180.17	2356.61	12882.9	2530.41	2327.92	2397.93	13.9407	2587	1	62.931		2kb plasmid	1819 <
			CN	1	67.5233		23.18		2.18235		13.7133	13.503	13.009	14.0618	76.8717	15.0988	13.8906	14.3083
DA72035-6B	Revertant	point mut. TetR/AcrR fam. transcr. regul.	coverage	306.17	lost	0	2451.88	8.00823	103.19	0.337035	197.7	166.31	178.96	182.59	197.36	191.67	172.56	189.94	0.603051	1.5874	1	/		2kb plasmid lost
			CN	1			8.00823		0.337035		0.64572	0.543195	0.584512	0.596368	0.644609	0.626025	0.563608	0.620374
DA72035-6D	Revertant	point mut. TetR/AcrR fam. transcr. regul.	coverage	278.16	10512.3	37.7923	1518.89	5.46049	86.51	0.311008	223.42	203.57	232.06	217.7	11854.2	234.12	212.86	220.82	0.793248	618.235	1	41.8232		2kb plasmid	1819 <
			CN	1	37.7923		5.46049		0.311008		0.803207	0.731845	0.834268	0.782643	42.6164	0.841674	0.765243	0.79386
DA72040	TGC	1nt ∆ TetR/AcrR fam. transcr. regul.	coverage	239.74	812.14	3.38759	12525.2	64.2363	320.72	1.33778	708.7	689.26	639.81	732.24	14379.3	733.31	696.29	730.12	2.93755	1474	1	57.0412		9kb plasmid	2531 <
			CN	1	3.38759		52.2448		1.33778		2.95612	2.87503	2.66877	3.05431	59.9788	3.05877	2.90435	3.04547
DA72040-7B	Revertant	1nt ∆ TetR/AcrR fam. transcr. regul.	coverage	245.13	5507.72	22.4686	14072	57.4061	249.05	1.01599	606.14	531.71	609.24	565.88	15282	572.71	544.63	574.94	2.33418	1508.67	1	60.0083		9kb plasmid	2531 <
			CN	1	22.4686		57.4061		1.01599		2.47273	2.16909	2.48538	2.30849	62.3425	2.33635	2.2218	2.34545
DA73860	ETP	none	coverage	215.79	13445.5	62.3081	2006.48	9.2983	193.79	0.898049	3300.1	3528.86	3414.54	3832.8	15573.2	3735.02	3468.35	3614.56	16.4805	2420	1	55.6881		2kb plasmid	86 <
			CN	1	62.3081		9.2983		0.898049		15.2931	16.3532	15.8234	17.7617	72.1685	17.3086	16.0728	16.7504
DA73860-8A	Revertant	none	coverage	249.03	15645.5	62.8257	6739.77	27.0641	241.14	0.968317	597.62	0	0	588.51	17028.1	622.31	566.35	592.79	2.38331	1374.17	1	65.9944		2kb plasmid	86 <
			CN	1	62.8257		27.0641		0.968317		2.39979	0	0	2.36321	68.3777	2.49894	2.27422	2.3804
DA73860-8B	Revertant	none	coverage	309.63	lost	0	1340.75	4.33017	120.32	0.388593	205.13	181.58	195.31	191.02	195.86	208.08	182.93	193.57	0.627152	-23.1428	1	/		2kb plasmid lost
			CN	1			4.33017		0.388593		0.6625	0.586442	0.630785	0.61693	0.632561	0.672028	0.590802	0.625166
CZA-1	CZA	none	coverage	233.22	4234.24	18.1556	4592.71	41.2607	190.43	0.816525	2962.58	10019.6	10623.1	10629.7	19073	3799.39	3482.88	3307.91	14.5279	2989	11.8399	4.17636		9kb plasmid	1877
			CN	1	18.1556		19.6926		0.816525		12.7029	42.9621	45.5497	45.5781	81.781	16.291	14.9339	14.1836
CZA-1-A-2	Revertant	none	coverage	206.29	1235.3	5.98817	222.03	2.25511	216.65	1.05022	328.58	614.28	610.55	650.64	631.99	333.26	340.91	326	46.188	171.575	0.0331249	0.0331249	0.0331249	no more Tn in 9kb plasmid
			CN	1	5.98817		1.0763		1.05022		45.6864	85.4107	84.8921	90.4663	87.8731	46.3371	47.4008	45.3277
CZA-1-A-4	Revertant	none	coverage	213.63	1366.23	6.39531	242.89	2.38221	188.5	0.882367	15.47	0	0.47	0.3	1.63	194.61	198.48	0.22	plasmid lost	-31.8348	/	/		no more Tn in 9kb plasmid
			CN	1	6.39531		1.13697		0.882367		2.22699	0	0.0676589	0.0431866	0.234647	28.0151	28.5722	0.0316701
CZA-1-B-3	Revertant	none	coverage	208.41	1498.9	7.19207	267.58	2.6901	209.67	1.00605	281.79	258.01	262.9	253.68	273.88	274.04	263.32	269.9	5.26957	94.7145	/	/		no more Tn in 9kb plasmid
			CN	1	7.19207		1.28391		1.00605		5.55752	5.08852	5.18496	5.00313	5.40151	5.40467	5.19325	5.32302
CZA-1-C-2	Revertant	none	coverage	198.9	1381.68	6.94661	1495.26	15.7513	229.25	1.15259	314.34	293.88	287.78	291.67	3598.47	302.95	295.9	303.92	1.50143	405.656	16.6283	16.6283		9kb plasmid	1877
			CN	1	6.94661		7.51765		1.15259		1.58039	1.47753	1.44686	1.46642	18.0919	1.52313	1.48768	1.528
CZA-1-C-3	Revertant	none	coverage	209.3	1870.46	8.93674	473.34	4.73846	181.89	0.86904	265.05	243.82	242.3	256.84	251.71	260.98	259.61	255.56	1.21588	85.727	/	/		/
			CN	1	8.93674		2.26154		0.86904		1.26636	1.16493	1.15767	1.22714	1.20263	1.24692	1.24037	1.22102
CZA-1-C-4	Revertant	none	coverage	209.42	1429.79	6.82738	252.16	2.52285	214.44	1.02397	272.72	250.69	257.99	264.32	271.66	275.44	258.08	258.09	1.25883	93.3545	/	/		/
			CN	1	6.82738		1.20409		1.02397		1.30226	1.19707	1.23193	1.26215	1.2972	1.31525	1.23236	1.2324
CZA-10	CZA	IS1 insertion in ompK36 promoter	coverage	143.55	9545.95	66.4991	21687.1	151.077	338.24	2.35625	8709.24	7221.24	6305.73	9178.92	8081.56	9170.79	2116.4	9013.99	60.926	7849	/	/		No transposition
			CN	1	66.4991		151.077		2.35625		60.6704	50.3047	43.9271	63.9423	56.2979	63.8857	14.7433	62.7934
CZA-10-A-1	Revertant	IS1 insertion in ompK36 promoter	coverage	187.52	6625.19	35.3306	2393.51	12.764	725.65	3.86972	677.86	627.36	600.09	629.45	626.4	1834.94	167.01	667.99	3.46856	806.455	/	/		No transposition
			CN	1	35.3306		12.764		3.86972		3.61487	3.34556	3.20014	3.35671	3.34044	9.7853	0.890625	3.56223
CZA-10-A-2	Revertant	IS1 insertion in ompK36 promoter	coverage	195.1	9892.41	50.7043	1892.58	9.70056	208.37	1.06802	1234.27	0.44	0.76	1301.59	1219.19	2688.99	271.95	1347.65	6.53857	690.403	/	/		No transposition
			CN	1	50.7043		9.70056		1.06802		6.32635	0.00225525	0.00389544	6.6714	6.24905	13.7826	1.3939	6.90748
CZA-10-A-3	Revertant	IS1 insertion in ompK36 promoter	coverage	202.79	2318	22.2007	1209.84	5.96597	244.87	1.20751	704.57	763.17	660.54	755.33	675.03	1098.92	166.41	779.98	3.59351	374.889	/	/		No transposition
			CN	1	11.4305		5.96597		1.20751		3.47438	3.76335	3.25726	3.72469	3.32871	5.419	0.820603	3.84624
CZA-10-B-3	Revertant	IS1 insertion in ompK36 promoter	coverage	209.18	3279.15	15.6762	1393.82	6.66326	183.8	0.878669	517.67	0.51	0.47	537.64	515.17	1009.69	115.77	549.97	2.53424	233.678	/	/		No transposition
			CN	1	15.6762		6.66326		0.878669		2.47476	0.00243809	0.00224687	2.57023	2.46281	4.8269	0.553447	2.62917
CZA-10-C-2	Revertant	IS1 insertion in ompK36 promoter	coverage	204.98	3191.75	15.571	1284.45	6.26622	194.36	0.94819	568.49	518.42	538.96	568.98	575.97	1073.65	117.32	569.41	2.7159	286.82	/	/		No transposition
			CN	1	15.571		6.26622		0.94819		2.77339	2.52912	2.62933	2.77578	2.80988	5.23783	0.572349	2.77788
CZA-10-C-3	Revertant	IS1 insertion in ompK36 promoter	coverage	179.82	8532.64	47.451	2617.46	14.556	270.49	1.50423	1619.85	1561.95	4571.51	1640.01	1718.4	2855.65	370.25	1683.71	9.14684	1146.15	/	/		No transposition
			CN	1	47.451		14.556		1.50423		9.00817	8.68619	25.4227	9.12029	9.55622	15.8806	2.059	9.36331
																					copy # diff. between mutant and DA33140 grown w/o AB
																Calculations for amount of extra DNA:				average copy # of 12 growths od DA33140 w/o AB
	presence of a deletion															replicon (type / size in kb)		average coverage (DNB seq)	copy # replicon / chrom. in mutant			extra DNA (in kb) compared to DA33140 grown w/o AB
	ACN (tandem amplifications on p96)
	TPCN on p2 or p9
	PCN (p96 increased copy number)
																p112	112.141	121.73	0.394165	0.46	-0.0658349	-7.38279
																p2	2.044	0.55	0.00178092	3.69	-3.68822	-7.53872
																chromosome	5438.02	308.83	1	1	0	0
																p9	8.809	1340.75	4.34139	3.97	0.371385	3.27153
																p96	96.19	200.9	0.65052	0.77	-0.11948	-11.4928
																			Total amount of extra DNA:			-23.1428
																	data to enter for each mutant / revertant

## Sheet: Revertion every 10 generations
Analysis of genotypes changes during reversion (WGS of whole culture every 10th generation in absence of antibiotics pressure)
Coverage: sequencing depth; CN: copy number (normalized to chromosome). In yellow are the resistant mutants, followed by revertans selected after 40 generations of growth in absence of antibiotics.
					Coverage and CN																							Tn insertion site
Strain	growth	AB		Additional mutations (point mutations, deletions,…). potentially involved in MICa		chromosome	2kb plasmid		9kb plasmid		112kb plasmid		96kb plasmid (in parenthesis is each region analyzed for CN as depicted on the ppt file)									CN amplified unit per plasmid	Amount of extra DNA (kb)	CN of Tn due to presence on cryptic plasmid	CN cryptic plasmid carrying Tn	CN cryptic plasmid not carrying Tn		Inserted in	Insertion position (nt) & orientation
			gen										region 1	region 2	region 3	region 4	region 5	region 6	region 7	region 8	p96 PCN
DA73384		CZA	0	none	coverage	174.78	4962.18	28.391	19136.7	109.49	237.44	1.35851	6899.24	5880.24	6960.62	7373.95	28215.8	7498.88	7042.27	6772.28	39.5824	1	6772	121.854	121.854			9kb plasmid	2470 >
					CN	1	28.391		109.49		1.35851		39.4739	33.6437	39.825	42.1899	161.436	42.9047	40.2922	38.7475
DA73384 g 10		generation 10 without AB	10	none	coverage	177.93	5151	28.9496	6058.19	34.0482	237.92	1.33716	660.73	650.77	633.51	3067.35	6422.53	689.85	692.34	684.75	3.75799	4.58732	1331.74	32.3378	32.3378			9kb plasmid	2470 >
					CN	1	28.9496		34.0482		1.33716		3.71343	3.65745	3.56045	17.2391	36.0958	3.87709	3.89108	3.84842
DA73384 g 20		generation 20 without AB	20	none	coverage	162.52	4990.58	30.7075	7881.65	48.4965	253.44	1.55944	763.9	718.67	740.88	2898.02	8660.4	767.23	787.77	750.38	4.64438	3.83943	1786.16	48.6438	48.6438			9kb plasmid	2470 >
					CN	1	30.7075		48.4965		1.55944		4.70034	4.42204	4.5587	17.8318	53.2882	4.72083	4.84722	4.61715
DA73384 g 30		generation 30 without AB	30	none	coverage	193.32	1502.35	7.77131	3305.99	17.1011	171.26	0.885889	385.99	360.33	359.82	724.18	3671.45	389.24	370.43	384.05	1.93967	1.93127	537.046	17.0519	17.0519			9kb plasmid	2470 >
					CN	1	7.77131		17.1011		0.885889		1.99664	1.8639	1.86127	3.74602	18.9916	2.01345	1.91615	1.9866
DA73384 g 40		generation 40 without AB	40	none	coverage	185.16	4028.85	21.7587	4346.76	23.4757	251.61	1.35888	567.95	519.99	543.9	799.47	5038.12	562.34	571.52	561.54	2.99492	1.44168	861.812	24.2146	24.2146			9kb plasmid	2470 >
					CN	1	21.7587		23.4757		1.35888		3.06735	2.80833	2.93746	4.31773	27.2095	3.03705	3.08663	3.03273
DA73385		CZA	0	none	coverage	175.37	31244.3	178.162	3970.43	22.6403	216.57	1.23493	6034.01	5477.66	5565.23	7542.07	36222.3	6916.64	6741.09	6306.11	36.3173	1.18419	6098	170.231	170.231			2kb plasmid	935 <
					CN	1	178.162		22.6403		1.23493		34.4073	31.2349	31.7342	43.0066	206.548	39.4403	38.4392	35.9589
DA73385 g 10		generation 10 without AB	10	none	coverage	113.43	24860.4	219.17	2842.25	25.0573	183.24	1.61545	1499.18	1047.12	1079.9	3495.98	26455.9	1564.86	1507.37	1546.73	13.4844	2.28565	5177.1	219.751	219.751			2kb plasmid	935 <
					CN	1	219.17		25.0573		1.61545		13.2168	9.23142	9.52041	30.8206	233.236	13.7958	13.289	13.636
DA73385 g 20		generation 20 without AB	20	none	coverage	156.05	16722.8	107.163	1947.82	12.482	165.58	1.06107	827.62	880.85	863.75	1645.3	17113.3	861.93	862.45	860.82	5.5083	1.9141	2263.99	104.157	104.157			2kb plasmid	935 <, 228
					CN	1	107.163		12.482		1.06107		5.30356	5.64467	5.53508	10.5434	109.665	5.52342	5.52675	5.51631
DA73385 g 30		generation 30 without AB	30	none	coverage	183.74	10399.9	56.6012	994.6	5.41308	111.35	0.606019	497.43	643.12	643.78	637.9	10878.9	520.84	511.63	508.41	3.0813	1	1093.73	55.7365	55.7365			2kb plasmid	935 <, 228
					CN	1	56.6012		5.41308		0.606019		2.70725	3.50016	3.50376	3.47175	59.2083	2.83466	2.78453	2.76701
DA73385 g 40		generation 40 without AB	40	none	coverage	154.61	14417.9	93.2536	3491.02	22.5795	217.28	1.40534	775.77	974.63	1019.12	804.05	15778.7	782.41	750.26	755.43	5.41609	1	2164.44	96.6387	96.6387			2kb plasmid	935 <, 228
					CN	1	93.2536		22.5795		1.40534		5.01759	6.3038	6.59155	5.2005	102.055	5.06054	4.8526	4.88604
DA72007		TM	0	none	coverage	209.17	11688.8	55.8818	1387.86	6.63508	337.46	1.61333	2904.89	11416.2	10740.5	2068.49	13649.9	3257.56	2898.45	3071.91	14.4395	3.66798	2569	50.8178	50.8178			2kb plasmid	228 >
					CN	1	55.8818		6.63508		1.61333		13.8877	54.5788	51.3484	9.88904	65.2573	15.5737	13.8569	14.6862
DA72007 g 10		generation 10 without AB	10	none	coverage	134.85	20081.1	148.914	1702.58	12.6257	128.97	0.956396	1077.31	5085.7	4871.65	815.93	20146.6	1222.35	1163.17	1172.56	8.55971	4.31324	3321.58	140.84	140.84			2kb plasmid	228 >
					CN	1	148.914		12.6257		0.956396		7.98895	37.7138	36.1264	6.05065	149.4	9.06452	8.62566	8.69529
DA72007 g 20		generation 20 without AB	20	none	coverage	137.74	18860.9	136.931	2403.9	17.4524	149.5	1.08538	1144.76	3604.88	3631.93	766.08	20122.2	1208.79	1201.42	1180.32	8.60309	3.05353	3185.34	137.485	137.485			2kb plasmid	228 >
					CN	1	136.931		17.4524		1.08538		8.31102	26.1716	26.368	5.56178	146.088	8.77588	8.72238	8.56919
DA72007 g 30		generation 30 without AB	30	none	coverage	161.06	13033.2	80.9211	2783.47	17.2822	187.14	1.16193	766.32	2112.18	2021.83	498.02	13462.4	795.69	809.68	806.29	4.9085	2.6146	1843.39	78.6776	78.6776			2kb plasmid	228 >
					CN	1	80.9211		17.2822		1.16193		4.75798	13.1142	12.5533	3.09214	83.5861	4.94033	5.02719	5.00615
DA72007 g 40		generation 40 without AB	40	none	coverage	180.7	8929.65	49.417	3739.7	20.6956	221.27	1.22452	591.46	1556.57	1461.72	381.09	9128.96	614.09	615.95	611.09	3.36008	2.48555	1228.03	47.1599	47.1599			2kb plasmid	228 >
					CN	1	49.417		20.6956		1.22452		3.27316	8.61411	8.08921	2.10897	50.52	3.3984	3.40869	3.38179
CZA-1		CZA	0	none	coverage	233.22	4234.24	18.1556	4592.71	41.2607	190.43	0.816525	2962.58	10019.6	10623.1	10629.7	19073	3799.39	3482.88	3307.91	14.5279	3.07661	2989	37.0843	37.0843	4.17636		9kb plasmid	1877
					CN	1	18.1556		19.6926		0.816525		12.7029	42.9621	45.5497	45.5781	81.781	16.291	14.9339	14.1836
CZA-1-A g 10	A	generation 10 without AB	10	none	coverage	183.64	1176.04	6.40405	1416.7	16.1638	144.54	0.787083	974.32	3188.6	3244.28	3483.11	5687.25	1253.25	1174.18	1088.84	6.11331	2.94423	1122.01	12.9706	12.9706	3.19322		9kb plasmid	1877
					CN	1	6.40405		7.71455		0.787083		5.3056	17.3633	17.6665	18.9671	30.9696	6.82449	6.39392	5.92921
CZA-1-A g 20	A	generation 20 without AB	20	none	coverage	209.42	1557.77	7.4385	481.11	4.81348	105.22	0.502435	298.8	696.8	700.71	737.86	1173.48	367.51	383.82	349.62	1.67098	2.03405	163.767	2.20461	2.20461	2.60887		9kb plasmid	1877
					CN	1	7.4385		2.29735		0.502435		1.4268	3.32728	3.34596	3.52335	5.60348	1.75489	1.83278	1.66947
CZA-1-A g 30	A	generation 30 without AB	30	none	coverage	213.57	1031.61	4.83031	269.52	2.64414	69.92	0.327387	121.88	173.53	165.48	174.8	279.42	140.23	139.93	133.99	0.7	1.14563	-35.6086	0.506391	0.506391	2.13775		subpop. of 9kb plasmid	1877
					CN	1	4.83031		1.26197		0.327387		0.570679	0.81252	0.774828	0.818467	1.30833	0.6566	0.655195	0.627382
CZA-1-A g 40	A	generation 40 without AB	40	none	coverage	213.98	1532.91	7.1638	384.06	3.76062	61.78	0.288719	92.89	87.96	86.11	103.56	153.75	110.99	107.41	95.42	0.5	0.864972	-53.6645	0.286039	0.286039	3.47458		no more Tn in 9kb plasmid
					CN	1	7.1638		1.79484		0.288719		0.434106	0.411066	0.402421	0.48397	0.718525	0.518693	0.501963	0.44593
CZA-1-B g 10	B	generation 10 without AB	10	none	coverage	182.19	3612.2	19.8266	1778.63	20.4548	129.15	0.708875	911.98	3469.28	3366.25	3476.91	6033.95	1137.61	1116.15	1033.1	5.76162	3.27469	1180.66	14.2514	14.2514	6.20332		9kb plasmid	1877
					CN	1	19.8266		9.7625		0.708875		5.00565	19.0421	18.4766	19.084	33.119	6.24409	6.1263	5.67045
CZA-1-B g 20	B	generation 20 without AB	20	none	coverage	199.6	1658.49	8.30907	631.35	6.6274	130.43	0.653457	436.06	1104.74	1070.63	1137.84	1883.37	536.37	544.64	498.47	2.53352	2.18395	331.944	3.90264	3.90264	2.72476		subpop. of 9kb plasmid	1877
					CN	1	8.30907		3.16308		0.653457		2.18467	5.53477	5.36388	5.7006	9.43572	2.68722	2.72866	2.49734
CZA-1-B g 30	B	generation 30 without AB	30	none	coverage	208.2	1920.31	9.22339	445	4.47829	114.68	0.550817	215.74	354.21	349.18	357.36	570.3	255.71	256.51	234.85	1.15611	1.46896	71.4177	1.04091	1.04091	3.43739		subpop. of 9kb plasmid	1877
					CN	1	9.22339		2.13737		0.550817		1.03622	1.7013	1.67714	1.71643	2.73919	1.22819	1.23204	1.128
CZA-1-B g 40	B	generation 40 without AB	40	none	coverage	212.25	915.81	4.31477	189.69	1.87254	86.34	0.406784	126.51	142.55	136.19	144.94	209.04	144.2	141.88	128.7	0.649483	1.02447	-36.9958	0.319497	0.319497	1.55304		subpop. of 9kb plasmid	1877
					CN	1	4.31477		0.89371		0.406784		0.596042	0.671614	0.641649	0.682874	0.984876	0.679388	0.668457	0.60636
CZA-1-C g 10	C	generation 10 without AB	10	none	coverage	187.74	2490.03	13.2632	1432.98	15.9925	101.32	0.539683	774.1	2988.36	2839.25	3005.75	4959.96	1008.48	995.85	916.13	4.91978	3.18788	925.814	10.7356	10.7356	5.25689		9kb plasmid	1877
					CN	1	13.2632		7.63279		0.539683		4.12326	15.9175	15.1233	16.0102	26.4193	5.37168	5.30441	4.87978
CZA-1-C g 20	C	generation 20 without AB	20	none	coverage	200.86	1869.37	9.30683	677.8	7.07036	113.71	0.566116	443.41	1097.21	1090.49	1134.44	1970.29	523.57	514.37	480.78	2.44216	2.25751	326.584	4.29608	4.29608	2.77428		9kb plasmid	1877
					CN	1	9.30683		3.37449		0.566116		2.20756	5.46256	5.4291	5.64791	9.80927	2.60664	2.56084	2.39361
CZA-1-C g 30	C	generation 30 without AB	30	none	coverage	211.6	723.9	3.42108	197.31	1.95374	83.6	0.395085	158.76	228.68	227.64	255.41	420.77	188.29	188.12	174.66	0.8	1.40148	-6.3892	0.867328	0.867328	1.08641		subpop. of 9kb plasmid	1877
					CN	1	3.42108		0.932467		0.395085		0.750284	1.08072	1.0758	1.20704	1.98852	0.889839	0.889036	0.825425
CZA-1-C g 40	C	generation 40 without AB	40	none	coverage	214.53	997.57	4.65003	255.19	2.49235	63.55	0.296229	89.92	80.54	78.99	91.58	133.69	101.41	93.08	88.29	0.4	0.975427	-67.4381	0.233005	0.233005	2.25934		subpop. of 9kb plasmid	1877
					CN	1	4.65003		1.18953		0.296229		0.419149	0.375425	0.3682	0.426887	0.623176	0.472708	0.433879	0.411551
CZA-10		CZA	0	IS1 insertion in ompK36 promoter	coverage	143.55	9545.95	66.4991	21687.1	151.077	338.24	2.35625	8709.24	7221.24	6305.73	9178.92	8081.56	9170.79	2116.4	9013.99	60.926	/	7849	/	/	/		No transposition
					CN	1	66.4991		151.077		2.35625		60.6704	50.3047	43.9271	63.9423	56.2979	63.8857	14.7433	62.7934
CZA-10-A g 10	A	generation 10 without AB	10	IS1 insertion in ompK36 promoter	coverage	177.6	3184.05	17.9282	2990	16.8356	158.3	0.891329	2438.2	464.52	484.49	2496.42	2622.49	2562.42	484.4	2435.67	14.0664	/	1277.93	/	/	/		No transposition
					CN	1	17.9282		16.8356		0.891329		13.7286	2.61554	2.72798	14.0564	14.7663	14.428	2.72748	13.7144
CZA-10-A g 20	A	generation 20 without AB	20	IS1 insertion in ompK36 promoter	coverage	188.29	7148.54	37.9656	3148.71	16.7227	179.83	0.955069	1940.08	697.1	704.38	1875.91	2229.06	2821.07	337.29	2025.41	10.7155	/	1061.93	/	/	/		No transposition
					CN	1	37.9656		16.7227		0.955069		10.3037	3.70227	3.74093	9.96288	11.8384	14.9826	1.79133	10.7569
CZA-10-A g 30	A	generation 30 without AB	30	IS1 insertion in ompK36 promoter	coverage	194.84	5578.29	28.6301	1320.26	6.77612	131.63	0.67558	1301.99	438.22	452.16	1275.15	1380.54	2078.64	250.17	1302.98	6.74997	/	597.658	/	/	/		No transposition
					CN	1	28.6301		6.77612		0.67558		6.68235	2.24913	2.32067	6.5446	7.08551	10.6684	1.28398	6.68744
CZA-10-A g 40	A	generation 40 without AB	40	IS1 insertion in ompK36 promoter	coverage	209.2	2178.17	10.4119	799.46	3.82151	87.99	0.420602	435.1	136.86	125.02	433.01	461.32	782.44	82.35	447.77	2.1238	/	117.718	/	/	/		No transposition
					CN	1	10.4119		3.82151		0.420602		2.07983	0.654207	0.59761	2.06984	2.20516	3.74015	0.393642	2.14039
CZA-10-B g 10	B	generation 10 without AB	10	IS1 insertion in ompK36 promoter	coverage	171.27	4129.18	24.1092	2992.19	17.4706	149	0.869971	2955.64	545.59	614.89	2936.59	3336.95	3058.02	528.98	2914.09	17.7253	/	1585.52	/	/	/		No transposition
					CN	1	24.1092		17.4706		0.869971		17.2572	3.18555	3.59018	17.146	19.4836	17.855	3.08857	17.0146
CZA-10-B g 20	B	generation 20 without AB	20	IS1 insertion in ompK36 promoter	coverage	196.64	3706.13	18.8473	1188.64	6.04475	118.46	0.602421	1231.61	437.49	421.17	1239.87	1273.97	1666.14	245.66	1257.05	6.35997	/	526.993	/	/	/		No transposition
					CN	1	18.8473		6.04475		0.602421		6.26327	2.22483	2.14183	6.30528	6.47869	8.47305	1.24929	6.39265
CZA-10-B g 30	B	generation 30 without AB	30	IS1 insertion in ompK36 promoter	coverage	189.7	7153.57	37.7099	1922.77	10.1358	143.59	0.756932	1573.58	661.66	710.91	1522.91	1711.56	2584.49	305.21	1571.36	8.40724	/	809.006	/	/	/		No transposition
					CN	1	37.7099		10.1358		0.756932		8.2951	3.48793	3.74755	8.02799	9.02246	13.6241	1.60891	8.28339
CZA-10-B g 40	B	generation 40 without AB	40	IS1 insertion in ompK36 promoter	coverage	200.78	4932.37	24.566	1300.68	6.47814	101.26	0.504333	838.8	344.57	322.71	828.48	860.9	1566.02	176.07	861.07	4.2201	/	361.902	/	/	/		No transposition
					CN	1	24.566		6.47814		0.504333		4.17771	1.71616	1.60728	4.12631	4.28778	7.79968	0.87693	4.28862
CZA-10-C g 10	C	generation 10 without AB	10	IS1 insertion in ompK36 promoter	coverage	178.7	4000.93	22.3891	1537.27	8.60252	141.91	0.794124	2684.1	527.8	533.36	2709.8	2837.33	2824.52	494.79	2644.04	15.2144	/	1302.56	/	/	/		No transposition
					CN	1	22.3891		8.60252		0.794124		15.0201	2.95355	2.98467	15.164	15.8776	15.8059	2.76883	14.796
CZA-10-C g 20	C	generation 20 without AB	20	IS1 insertion in ompK36 promoter	coverage	202.07	3059.53	15.1409	1099.25	5.43995	94.43	0.467313	841.17	288.68	296.36	838.17	881.94	1278.16	167.54	838.67	4.2064	/	320.913	/	/	/		No transposition
					CN	1	15.1409		5.43995		0.467313		4.16277	1.42861	1.46662	4.14792	4.36453	6.32533	0.829119	4.15039
CZA-10-C g 30	C	generation 30 without AB	30	IS1 insertion in ompK36 promoter	coverage	210.6	1743.49	8.27868	658.23	3.1255	62.46	0.296581	411.95	136.88	133.21	419.98	437.77	690.75	89.25	428.64	2.01607	/	84.3087	/	/	/		No transposition
					CN	1	8.27868		3.1255		0.296581		1.95608	0.649953	0.632526	1.99421	2.07868	3.27991	0.423789	2.03533
CZA-10-C g 40	C	generation 40 without AB	40	IS1 insertion in ompK36 promoter	coverage	194.34	6170.12	31.7491	1816.89	9.34903	144	0.740969	1202.91	310.45	297.47	1194.94	1239.25	2117.47	246.39	1204.8	6.22865	/	593.751	/	/	/		No transposition
					CN	1	31.7491		9.34903		0.740969		6.18972	1.59746	1.53067	6.14871	6.37671	10.8957	1.26783	6.19944
	deletion
	deletion in part of the population
	deletion overlapping two regions analyzed
	ACN (tandem amplifications on p96)
	TPCN on p2 or p9
	PCN (p96 increased copy number)
a: other mutations llikely not affecting MIC might be present
