# Supplementary material for: Three concurrent mechanisms generate gene copy number variation and transient antibiotic heteroresistance
Source: Nat Commun. 2024 May 10;15:3981. doi: 10.1038/s41467-024-48233-0 (PMC11087502; doi:10.1038/s41467-024-48233-0)
Supplement: Supplementary file 8 — Source Data [file 41467_2024_48233_MOESM8_ESM.zip › Raw data MICs.xlsx]

## Sheet: MICs mutants and DA33140
MICs of mutants. MICs as determined by Etests on MHA plates. Due to the similar MICs obtained when performing Etests in duplicate, we later switched to single Etests analysis. Colonies growing in the inhibition zone (H in data) were not always reported since only MICs of the main populations was reported in our analysis (for explanations, see manuscript).
	MICs (mg/L) as determined by Etests
DA#	TM		AK		ETP		CZA		TGC
	Etest 1	Etest 2	Etest 1	Etest 2	Etest 1	Etest 2	Etest 1	Etest 2	Etest 1	Etest 2
DA72007	>256	>256	48 H96	48 H96	0.25	0.25	2	2	3	3
DA72008	>256	>256	48 H96	48 H96	0,125 H0,25	0,125 H0,25	0.75	1	1.5	1
DA72009	>256	>256	24-32 H	24-32 H	0,094 H 0,19	0,094 H0,19	1 H	1 H	1-1,5 H2	1-1,5 H2
DA72010	>256	>256	32 H	32 H	0,125 H0,25	0,125 H0,25	1 H1,5	0,75-1 H1,5	1-1,5 H2	1-1,5 H2
DA72011	>256	>256	32 H128	24-32 H128	0,032 H0,19	0,023 H0,19	0,75 H1,5	1 H1,5	3	3
DA72012	>256	>256	48-64	48	0.25	0.25	1.5	1.5	3	4
DA72013	>256	>256	32 H	32 H	0.25	0.25	1.5	1-1,5	3	3
DA72014	>256	>256	64	64	0.19	0,19 H	0,5-0,75	0.75	1.5	1.5
DA72015	>256	>256	48 H	32-48 H	0,125-0,25	0.125	1	1	1	1-1,5
DA72016	>256	>256	96 H	96 H	0.25	0,25 H	1.5	1.5	1	1
DA72017	>256	>256	48-64	48-64	0,19-0,25 H	0,19 H	1.5	1.5	1-1,5	0,75-1
DA72018	>256	>256	48	32-48	0,19 H	0,125-0,19	0.75	0.75	1-1,5 H2	1,5 H
DA72019	>256	>256	32 H	32-48 H	0,094 H0,25	0,064 H0,19	1	1	1-1,5H	1-1,5H
DA72020	>256	>256	24 H	24 H	0,047 H0,19	0,047 H0,19	0.75	0.75	1 H	1 H
DA72021	>256	>256	16-24 H	16-24 H	0,047 H0,19	0,047 H0,19	1 H	0,75 H	0,75-1 H	0,75-1 H
DA72022	>256	>256	16 H48	16 H48	0,047 H0,19	0,047 H0,19	0,5-0,75 H1	0,75 H1,5	0,75 H3	0,75 H3
DA72023	48	48	96 H	96 H	0.064	0.064	0.38	0.5	3	3
DA72024	>256	>256	48 H96	48 H96	0,064-0,094	0.094	1	1	2	2
DA72025	>256	>256	64 H256	96 H256	0,094 H0,19	0,094 H0,19	0,75 H1,5	1 H1,5	3	3
DA72026	>256	>256	48	48	0,064 H0,125	0,064 H0,125	1 H2	1 H2	3	3
DA72027	64 H256	48 H192	12H24	8-12 H24	0.19	0,25-0,19	1	1	3	3
DA72028	>256	>256	48-64	48-64	0.125	0.125	0.5	0.5	1	1
DA72029	>256	>256	128 H>256	128 H>256	0,125 H0,25	0,125-0,25	0.5	0.5	1	1
DA72030	24 H	24 H	12 H64	8 H32	0,047 H0,125	0,032-0,047 H0,125	0.5	0.5	1	1.5	(below, comments for TGC only)
DA72031	16 H128	16 H192	6 H16	6 H16	0,125 H0,25	0,125 H0,25	0.5	0.5	32	24	mix b&s, w>3
DA72032	16-24 H>256	16-24 H>256	8 H32	8 H32	0,19 H	0,19 H	0.75	0,5-0,75	24	24	mix b&s, w>3
DA72033	48 H>256	48 H>256	24 H48	24 H48	0,19 H	0,19 H	1	1	3 H16	3 H32	mix b&s, H are big
DA72034	0.75	0.75	3	3	0,19 H	0,19 H	1	1	24	24	mix b&s, w>3
DA72035	>256 (W>64)	>256 (W>96)	24 H	24 H	0.5	0.5	1	1	48	32
DA72036	>256a	>256a	16	24	0.19	0.19	0.75	0.75	12	12	mix b&s
DA72037	12 H256	12 H256	6 H16	6-8 H24	0,25 H	0,38 H0,5	1.5	1.5	16	16-24
DA72038	12 H256	12 H256	12 H24	12 H24	0,25 H0,38	0,25 H0,5	1.5	1	24	24
DA72039	32 H>256	48 H>256	12 H32	16 H48	0,25 H	0,25 H	1	1	16	12
DA72040	12 H128	12 H196	6 H12	6 H16	0,38 H0,5	0.38	0.75	1	32-48	32-48
DA72041	48 H>256	48 H>256	16 H32	16 H32	0,38 H0,5	0,25 H0,5	1	1-1,5 H	24	24-32
DA72042	24 H>256	24 H >256	6-8 H24	6-8 H24	0.19	0,125-0,19	1 (W>0.75)	1 (W>0.75)	6	6
DA73849	256	128 H256	12 H24	12 H24	0.19	0.19	1	1	3 H12(B)	3 H6(B)
DA73850	256*	256*	16 H24	16 H24	0.19	0.25	1	1	2 H(B)	3 H(B)
DA73851	24 H96	32 H96	6 H	6 H	0.064 H0.125	0.064 H0.125	0.5	0.75	3 H(B)	3 H(B)
DA73852	256*	256*	12	12 H16	0.25	0.25	0.75	0.75	16	16
DA73853	64 H256	64 H256	12 H16	16	0.25	0.38	1	1	16 H48	16 H32
DA73854	256*	256*	12 H24	8 H16	0,38 H0.75	0.25 H0.75	1	1	12	16 H32
DA73855	128 H256	64 H256	16	12	0.25	0.38	1	1	12 H	12 H
DA73856	256*	256*	16 H	16 H	0.38	0.38	1	1	16	24
DA73857	24 H 192	16 H64	6 H16	6 H16	0.25 H0.75	0.25 H0.75	1.5	1.5	16 H32	8 H32
DA73858	12 H 128	12 H96	4 H12	4 H12	0.125 H0.5	0.094 H0.5	0.75	0.75	32	32
DA73859	12 H48	12 H48	4 H8	3 H8	0.094 H0.25	0.125 H0.25	0.75	0.5	8 H32	6 H24
DA73860	>256	>256	24	16	dense pop 0.25 -> >32	dense pop 0.25 -> >32	1.5	1.5	2	2
DA73861	48 H256	64 H256	8 H	8 H	dense pop 0.5 --> 16	dese pop 0.5 -> 24	1	1.5	1	1.5
DA73862	48 H 256	64 H256	8 H	12 H	3 H12	3 H12	1.5	1.5	0.5	0.75
DA73863	256*	256*	16 H	16 H	32	32	1 H3	1 H2	1.5	2
DA73864	24 H 256	24 H256	8 H	6 H	1 H 3	0.75 H 3	0.75	0.75	1 H	0.75 H
DA73865	1.5	1.5	1	1.5	0.5	0.5	6	4	0.064	0.047
DA73866	24 H256	32 H256	6 H	6 H	1 H 3	0.75 H2	0.125	0.125	0.75	0.75
DA73867	256*	256*	12 H	12 H	32	32	2	2	2	2
DA73868	>256	>256	48 H	48 H	>32	>32	2	2	1 H	1
DA73869	256*	256*	16 H	16 H	4	4	1.5	1.5	1.5	1.5
DA73870	24 H48	32 H128	8 H	8 H	4 H	3 H24	0.75	0.75	1	0.75
DA73871	32 H96	32 H96	6 H	6 H	4 H8	4 H24	1	1	0.75	1
DA73384	192		6		0.25		2		3
DA73385	256		16		0.25		1.5		3.5
DA73386	12		14		0.25		1.5		1.75
DA73387	64		12		0.25		1.5		3
DA73393	64		12		0.19		1.5		2
DA73395	32		8		0.094		0.5		1.5
DA73400	24		8		0.19		1		2
DA73401	32		8		3		0.75		3
DA73402	24		6		4		0.75		1
DA73403	32		8		0.38		1		0.38
CZA-1	256		24		0.38		1.5		2
CZA-2	48		8		0.25		1		1.5
CZA-3	256		12		0.25		1.5		2
CZA-4	256		16		0.25		1.5		2
CZA-5	128		12		0.25		1.5		2
CZA-6	64		12		0.25		1.5		2
CZA-7	256		24		0.38		1.5		3
CZA-8	96		12		0.38		0.75		2
CZA-9	128		16		0.25		1		2
CZA-10	256		24		12		1.5		2
CZA-11	256		16		32		2		1.5
CZA-12	256		32		32		2		1.5
CZA-14	256		24		0.25		2		2
CZA-16	256		16		0.25		2		2
DA33140	16-24 H 256	24 H256	6-8 H24	6 H	0,047-0,064	0,047-0,064	0.75	0.5	1	1-1,5
DA33140	24 H256	32 H256	6 H	6 H	0.047 H0.19	0.047 H0.125	0.5	0.5	1	1
DA33140	0.5	0.5	2	1.5	0.064 H0.125	0.064 H0.125	0.5	0.75	1	1
DA33140	24 H256	32 H256	6 H	6 H	0.047 H	0.047 H0.094	0.75	0.75	1	1
a: mix of big and small colonies
b&s: big and small colonies
w>: weaker growth above indicated concentration of antibiotics
H: colonies growing in inhibition zone (potential heteroresistance). Sometimes, the highest antibiotic concentration where they were detected is indicated.

## Sheet: MICs revertants CZA-1 CZA-10
		strain name in manuscript	MIC (mg/L) as determined by Etest					WGS?
Mutant	revertant		TOB	AMK	ETP	CZA	TGC
CZA-1
	1A1		12H	3H	0.023	0.19	1
	1A2	CZA-1-A-2	32H	6	0.047	0.5	1.5	yes
	1A3		12H	3H	0.047	0.38	0.75
	1A4	CZA-1-A-4	0.38	1.5	0.004	0.25	0.38	yes
	1B1		8H	3H	0.032	0.5	1
	1B2		12H	4H	0.025	0.25	1
	1B3	CZA-1-B-3	24H	3H	0.032	0.5	0.75	yes
	1B4		16H	3H	0.023	0.25	0.75
	1C1		12H	3H	0.032	0.38	0.75
	1C2	CZA-1-C-2	16H96	4H	0,032H0,19	0.5	1.5	yes
	1C3	CZA-1-C-3	3	1	0.032	0.38	0.75	yes
	1C4	CZA-1-C-4	16H	3H	0.023	0.5	0.75	yes
CZA-10			256	24	12	1.5	2
	10A1	CZA-10-A-1	16H64	6H	0,75H1,5	0.5	0.75	yes
	10A2	CZA-10-A-2	0.19	1.5	2H4	1	1	yes
	10A3	CZA-10-A-3	32H192	8	1H3	1	1.5	yes
	10A4		0.25	1.5	1H3	0.75	1
	10B1		0.25	1.5	0,5H4	0.5	0.5
	10B2		48H+	8H	2H3	0.75	0.75
	10B3	CZA-10-B-3	0.25	1.5	0,75H2	0.75	0.75	yes
	10B4		24H	8	1,5H3	1	0.75
	10C1		16H	4H	0,75H2	0.75	1
	10C2	CZA-10-C-2	16H	4H	0,38H1,5	0.5	1	yes
	10C3	CZA-10-C-3	128	8	1H2	0.75	1.5	yes
	10C4		0.25	1	1H1,5	0.75	1
			MIC lower than for DA33140 for several antibiotics --> likely i) deletions, or ii) loss of plasmid(s), or iii) contaminant
			MIC reverted about to that of DA33140
			MIC reverted but is still a little bit higher than that of DA33140 --> partial reversion
			Same as above (MIC reverted), but MIC is even higher

## Sheet: MICs other revertants
DA# (parental)	revertant isolated after 40 gen. without AB	strain name in manuscript	MIC TGC (mg/L)		MIC ETP (mg/L)		MIC CZA (mg/L)		MIC AMK (mg/L)		MIC TOB (mg/L)	WGS?
			Etest 1	Etest 2	Etest 1	Etest 2	Etest 1	Etest 2	Etest 1	Etest 2	Etests 1
DA73384	phenotype of parental resistant mutant		3		0.25		2		6		192
	growth A	DA73384-1A	1	1	0,047H	0,047H	0.5	0.5	6 H	6 H	16 H	yes
	growth B		1	0.75	0,047 H0.19	0,032 H0.125	0.75	0.25	6 H	4 H	24 H
	growth C		1	1	0,047 H	0,032 H	0.38	0.5	4 H	4 H	16 H
	growth D		1	0.75	0,064 (H)	0,064 (H)	0.38	0.5	4 H	6 H	24 H
DA73385	phenotype of parental resistant mutant		3.5		0.25		1.5		16		256
	growth A	DA73385-2A	0.75	1	0.012	0.012	0.38	0.38	4 H	6 H	16 H	yes
	growth B		1	1	0.016	0.012	0.5	0.338	4 H	4 H	16 H
	growth C		1	1	0.016	0.012	0.38	0.5	6 H	4 H	24 H
	growth D		3	2	0,064 H0,25*	0,094 H0,25*	0,5 H1	0,38 H0,75	6 H16	6 H12	16 H64
DA72007	phenotype of parental resistant mutant		3		0.25		2		48 H96		>256
	growth A		1	1	0,012 H	0,016 H	0.38	0.38	6 H	12 H	48 H256
	growth B		2	2	0,008 H0,032	0,008 H0,032	0.38	0.38	12 H32(*)	12 H32(*)	64 H256(*)
	growth C	DA72007-3C	2	2	0,006 H	0,008 H 0,016	0.38	0.38	6 H16*	6 H16*	16 H256	yes
	growth D	DA72007-3D	0.75	1	0,047 H0,94	0,064 H	0.25	0.5	8 H	12 H	32 H	yes
DA72031	phenotype of parental resistant mutant		24-32		0,125 H0,25		0.5		6 H16		16 H192
	growth A		1	1.5	0,047 H	0,064 H	0.5	0.5	6 H	8 H	24 H
	growth B	DA72031-4B	1.5	2	0,047 H0,19	0,047 H0,125	0.38	0.5	4	6	16 H	yes
	growth C	DA72031-4C	1.5	2	0,008 H0,032	0.008	0.5	0.38	6 H	4 H	24 H	yes
	growth D		1	1.5	0,023 H0,064	0,032 H	0.5	0.5	6 H	6 H	16 H
DA72033	phenotype of parental resistant mutant		3 H32		0,19 H		1		24 H48		48 H>256
	growth A		1	0.75	0,047 H0,19	0,047 H0,094	0.5	0.75	6 H	4 H	24 H
	growth B	DA72033-5B	1	1	0,047 H	0,064 H	0.38	0.5	4 H	4 H	12 H	yes
	growth C		2	3	0,047 H0,19(*)	0,047 H0,19(*)	0,75 H1	0.5	4 H12	6 H12	24 H256
	growth D		1	1.5	0,047 H	0,047 H	0.75	0.75	6 H	6 H	24 H
DA72035	phenotype of parental resistant mutant		32-48		0.5		1		24 H		>256 (W>96)
	growth A		6	6	0,125 H0,25	0,125 H	1	0.75	4 H	6 H	12 H
	growth B	DA72035-6B	6	6	0,125 H0,25	0,125 H	0.5	0.75	3 H	3 H	12 H	yes
	growth C		4	6	0,125 H0,25	0,125 H	0.38	0.5	4 H	4 H	8 H
	growth D	DA72035-6D	12 H32	16 H	0,19 H0,38	0,19 H0,38	0.5	0.38	6 H16	4 H	48 H256	yes
DA72040	phenotype of parental resistant mutant		32-48		0,38 H0,5		0,75-1		6 H16		12 H196
	growth A		16 H48	16 H64	0,064 H0,38(*)	0,094 H0,25(*)	0.75	0.75	4 H12	4 H12	8 H128(*)
	growth B	DA72040-7B	12 H24	16 H32	0,125 H0,5(*)	0,125 H0,32(*)	0.5	0.75	3 H12	4 H12	12 H256(*)	yes
	growth C		16 H48	14 H48	0,125 H0,38(*)	0,125 H0,38(*)	1	0.75	8 H16	8 H24	16 H256(*)
	growth D		16 H64	24 H48	0,094 H0,38(*)	0,094 H0,38(*)	0.5	0.5	3 H8	4 H12	12 H96
DA73860	phenotype of parental resistant mutant		2		32		1.5		24		256
	growth A	DA73860-8A	2	2	0,047 H0,125(*)	0,047 H0,19(*)	0,38 H0,75	0,75 H1,5	1.5	2	0.5	yes
	growth B	DA73860-8B	0.75	1	0,047 H	0,064 H	0.75	0.75	4 H	6 H	16 H	yes
	growth C		3	2	0.19	0,19 H0,38	1	1 H1,5	2	2	0.5
	growth D		2	1.5	0,047 H0,25(*)	0,047 H0,19(*)	0,5 H1	0,5 H1	6 H16*	6 H16*	16 H256(*)
DA33140 (control)	growth A		1	1	0,032 H	0,032 H	0.5	0.5	6 H	4 H	16 H
	growth B		1	1.5	0,032 H	0,047 H	0.5	0.5	6 H	6 H	12 H
	growth C		1	1	0,032 H	0,047 H	0.5	0.75	8	6 H	24 H
	growth D		1.5	1.5	0,023 H0,064	0,032 H	0.38	0.5	6 H	6 H	16 H
* : DENSE HR
(*) QUITE DENSE HR OR LARGE COLONIES
