# Supplementary material for: Three concurrent mechanisms generate gene copy number variation and transient antibiotic heteroresistance
Source: Nat Commun. 2024 May 10;15:3981. doi: 10.1038/s41467-024-48233-0 (PMC11087502; doi:10.1038/s41467-024-48233-0)
Supplement: Supplementary file 8 — Source Data [file 41467_2024_48233_MOESM8_ESM.zip › Raw_data mice experiment.xlsx]

## Sheet: Mice experiment Info
mouse gut colonization with K. pneumoniae
S: K. pn DA33140
R: K. pn DA73852
cage	name tag	Strep 20mg in 100ul	weight (g)	Dose of TGC (ul)	TGC conc. (intraperitoneal)	Oral gavage
Grupp A		d-1	d-1	p. i. d1 - d3	p. i. d1 - d3	d0
Mouse 1	A1	20mg streptomycin	19.1	46	control (0.9% NaCl)	5x10 E7 CFU (S:R 10-3:1)
Mouse 2	A2	20mg streptomycin	18.1	44	control (0.9% NaCl)	5x10 E7 CFU (S:R 10-3:1)
Mouse 3	A3	20mg streptomycin	18.5	44	control (0.9% NaCl)	5x10 E7 CFU (S:R 10-3:1)
Mouse 4	A4	20mg streptomycin	19.7	47	control (0.9% NaCl)	5x10 E7 CFU (S:R 10-3:1)
Mouse 5	A5	20mg streptomycin	18	43	control (0.9% NaCl)	5x10 E7 CFU (S:R 10-3:1)
Mouse 6	A6	20mg streptomycin	19.6	47	control (0.9% NaCl)	5x10 E7 CFU (S:R 10-3:1)
Grupp B
Mouse 1	B1	20mg streptomycin	20.3	49	60mg/kg per 12h	5x10 E7 CFU (S:R 10-3:1)
Mouse 2	B2	20mg streptomycin	18.9	45	60mg/kg per 12h	5x10 E7 CFU (S:R 10-3:1)
Mouse 3	B3	20mg streptomycin	19.1	46	60mg/kg per 12h	5x10 E7 CFU (S:R 10-3:1)
Mouse 4	B4	20mg streptomycin	18.3	44	60mg/kg per 12h	5x10 E7 CFU (S:R 10-3:1)
Mouse 5	B5	20mg streptomycin	18.8	45	60mg/kg per 12h	5x10 E7 CFU (S:R 10-3:1)
Mouse 6	B6	20mg streptomycin	19.6	47	60mg/kg per 12h	5x10 E7 CFU (S:R 10-3:1)
Grupp C
Mouse 1	C1	20mg streptomycin	19.5	47	60mg/kg per 12h	5x10 E7 CFU (S:R 10-4:1)		25 mg/ml TGC
Mouse 2	C2	20mg streptomycin	21.7	26*	60mg/kg per 12h	5x10 E7 CFU (S:R 10-4:1)		* 50mg/ml TGC
Mouse 3	C3	20mg streptomycin	20.1	48	60mg/kg per 12h	5x10 E7 CFU (S:R 10-4:1)
Mouse 4	C4	20mg streptomycin	19.8	48	60mg/kg per 12h	5x10 E7 CFU (S:R 10-4:1)
Mouse 5	C5	20mg streptomycin	20.4	49	60mg/kg per 12h	5x10 E7 CFU (S:R 10-4:1)
Mouse 6	C6	20mg streptomycin	19.1	46	60mg/kg per 12h	5x10 E7 CFU (S:R 10-4:1)
Grupp D
Mouse 1	D1	20mg streptomycin	19	46	60mg/kg per 12h	5x10 E7 CFU (S:R 10-5:1)
Mouse 2	D2	20mg streptomycin	21.7	26*	60mg/kg per 12h	5x10 E7 CFU (S:R 10-5:1)
Mouse 3	D3	20mg streptomycin	20.2	48	60mg/kg per 12h	5x10 E7 CFU (S:R 10-5:1)
Mouse 4	D4	20mg streptomycin	19.8	48	60mg/kg per 12h	5x10 E7 CFU (S:R 10-5:1)
Mouse 5	D5	20mg streptomycin	21.6	26*	60mg/kg per 12h	5x10 E7 CFU (S:R 10-5:1)
Mouse 6	D6	20mg streptomycin	19.2	46	60mg/kg per 12h	5x10 E7 CFU (S:R 10-5:1)
Grupp X	extra mice
Mouse 1	X1	20mg streptomycin	20.9	50	0	5x10 E7 CFU (S:R 10-3:1)
Mouse 2	X2	20mg streptomycin	18.5	44	0	5x10 E7 CFU (S:R 10-3:1)

## Sheet: selective plating
average total cfu/g of faeces (assuming ±0,015g/faeces)								average frequency TGC resistant population
	day	day	day	day	day	day			day	day	day	day	day	day
	1	2	3	4	5	6			1	2	3	4	5	6
A1	8000000000	1800000000	3020000	249333	28000	31555.6		A1	0.000734632	0.000411049	0.0059375	0.000285714
A2	5760000000	14800000	360000	89333.3	190667	12444.4		A2	0.000546786	0.000135135
A3	46000000000	9280000000	9100000	840000	20888.9	573333		A3	0.000201111	3.80987e-05	4.49495e-05	0.000398653		0.000138889
A4	7040000000	1.02222e+09	13000000	48000	110667	1.53333e+06		A4	0.000220455	0.000112451	0.000184626		0.000793651	0.000130435
A5	5360000000	784000000	86000000	80000	1600			A5	0.00121987	0.000724685	0.000299125
A6	1712000000	1000000000	8700000	197333	5333.33	243556		A6	0.000839883	0.000151324	0.000209548			0.000273723
X1	3700000000	22200000	252000	138667	349333	506667		X1	0.000457576	0.000618774	0.000320513	0.00288462
X2	3600000000	126000000	6300000	60000	316000	520000		X2	0.00105159	0.000321077	0.000378205	0.00125		0.000128205
B1	1808000000	12000000000	12400000000	10400000000	17800000000	17800000000		B1	0.0659175	1.02321	1.2969	1.13133	1.01314	0.883598
B2	4300000000	19600000000	17100000000	14400000000	12400000000	1.33333e+10		B2	0.00261726	1.1369	0.975103	1.12354	0.875416	0.955556
B3	1760000000	17600000000	4000000000	1.62667e+10	15200000000	12800000000		B3	0.0230347	0.988889	1.1131	1.09762	1.32353	1.02536
B4	7.46667e+08	1.33333e+10	12700000000	12200000000	16800000000	19200000000		B4	0.454834	0.566667	0.670413	0.46891	0.111511	0.023609
B5	1940000000	15400000000	18400000000	1.06667e+10	15200000000	15600000000		B5	0.0293847	0.999524	0.936035	0.936508	1.1182	0.858618
B6	1320000000	12000000000	1560000000	10600000000	1.12e+10	19600000000		B6	0.0374417	0.886438	1.24227	1.01628	1.60462	0.657247
C1	4708960105	27992151733	6.47482e+08	11576193591	10987573578	23544800523		C1	0.000861111	0.833333	0.852083	0.787121	1.0303	0.948415
C2	1667756704	47089601046	1981687377	11379986920	9904512753	24133420536		C2	0.000875	0.85	1.01558	0.973611	0.963331	1.06961
C3	3335513407	39241334205	18051013734	13080444735	33355134075	38456507521		C3	0.000460833	0.573333	1.0947	1.01709	0.8	0.618885
C4	12034009156	25114453891	17266187050	12818835840	10830608241	81229561805		C4	0.000338624	0.980736	0.955556	1.18595	0.843935	0.798942
C5	13342053630	31654676259	14323086985	7455853499	15696533682	18247220405		C5	0.000102361	0.912698	1.04327	1.01199	1.0641	1.01379
C6	12557226946	10595160235	2746893394	10202746893	16010464356	31589274035		C6	0.0001125	1.25	1	0.849432	1.09581	0.746167
D1	9417920209	3.59712e+08	39241334205	13930673643	10202746893	Fig5B p value		D1	3.05263e-05	1.3	1.12063	1.13579	0.655769	0.792857
D2	3641595814	3.40092e+08	24525833878	43754087639	13734466972	46697187704		D2	1.79242e-05	0.981667	0.771429	1.00133	1.01833	0.9125
D3	8894702420	1.94899e+08	12871157619	12557226946	33355134075	14126880314		D3	7.7208e-05	0.98386	1.07692	0.741176	0.770833	0.861267
D4	20994113800	4.70896e+08	23544800523	10725964683	19149771092	26684107260		D4	7.53832e-05	0.854286	0.958333	0.712963	0.897251	0.890152
D5	7063440157	4.3329e+08	14597776324	12557226946	23544800523	42380640942		D5	3.625e-05	0.880952	1.22744	0.98624	0.933333	0.731593
D6	39241334205	2.02747e+08	54937867888	13145846959	18639633748	28449967299		D6	4.99048e-05	0.9375	0.744444	0.953125	0.969231	0.929258
Missing data: data that could not be collected (no colonies on plates)

## Sheet: Sequencing
Sequencing of feces samples. Copy numbers (CN) and plasmid copy numbers (PCN) were normalized to copy number of chromosomes. In yellow and blue are highlighted TPCN and PCN events (for PCN increase ≥2). For TPCN, light and dark yellow correspond to presence of Tn in a small subpopulation of p9 or in most p9, respectively. Tn was always inserted in the same location on p9, indicating that all TPCN…
group	S:R ratio	treatment	mouse	day	p2 PCN	p9 PCN	p112 PCN	p96 PCN	Tn copy number due to TPCN	remark
DA73852 in TGC 2 (R population in S:R inuculum)					9.58681	48.9777	3.6212	4.94067	45.1779	Tn in p9
A	103:1	no TGC treatment	2	1	17.7081	14.7927	1.00722	1.33618	<0.1	Tn in very small supopulation of p9
				2	below detection level
				3	below detection level
				4	below detection level
				5	below detection level
				6	below detection level
			3	1	23.5371	10.8799	1.07492	1.25476	<0.1	Tn in very small supopulation of p9
				2	19.3051	8.25482	1.09594	1.38687	<0.1	Tn in very small supopulation of p9
				3	below detection level
				4	below detection level
				5	below detection level
				6	below detection level
			X1	1	14.3796	14.755	1.0326	0.973975	<0.1	Tn in very small supopulation of p9
				2	below detection level
				3	below detection level
				4	below detection level
				5	below detection level
				6	below detection level
B	103:1	TGC treatment (60 mg/kg) twice a day on days 1, 2 and 3; no treatment days 4, 5 and 6	1	1	10.1916	33.245	3.62697	2.38836	1.74648	Tn in small subpopulation of p9
				2	41.5328	37.5407	2.29254	2.03806	24.5805	Tn in p9
				3	22.8221	24.1864	2.2808	2.24917	16.4411	Tn in p9
				4	26.3581	27.4232	2.48171	2.30444	18.7338	Tn in p9
				5	24.5991	21.6067	1.55498	1.21073	19.44	Tn in p9
				6	25.4589	15.3433	2.07107	1.74288	18.3649	Tn in p9
			3	1	10.1988	28.6069	4.62229	2.04372	<0.1	Tn in very small supopulation of p9
				2	40.8717	31.7499	2.3335	2.08517	20.0374	Tn in p9
				3	13.5	25.7801	2.05648	2.93652	15.7025	Tn in p9
				4	40.6069	29.529	2.56729	3.42758	18.0633	Tn in p9
				5	13.9874	18.2764	1.79618	2.14644	15.0906	Tn in p9
				6	23.8384	27.0926	1.9534	1.92108	19.4482	Tn in p9
			4	1	9.65586	40.2348	4.18505	2.32177	7.46274	Tn in small subpopulation of p9
				2	25.2603	30.5999	2.48349	2.27028	14.0564	Tn in ±50% of p9
				3a	16.351	23.6379	2.3651	2.37492	15.7555	Tn in p9
				4	17.1698	16.5898	1.87808	2.35797	5.94139	Tn in subpopulation of p9
				5	12.7927	9.08692	0.909804	0.985297	1.94009	Tn in subpopulation of p9
				6	ND
C	104:1	TGC treatment (60 mg/kg) twice a day on days 1, 2 and 3; no treatment days 4, 5 and 6	3	1	3.44087	8.8929	3.43364	1.31847	0.279097	Tn in small subpopulation of p9
				2	26.2189	18.2281	2.18693	1.89383	16.2005	Tn in p9
				3	13.6	27.8	2.5	4.2	24.3	Tn in p9
				4	20.7003	22.2053	1.67973	3.66065	13.8689	Tn in p9
				5	17.2746	18.0946	1.45922	2.73848	15.7819	Tn in p9
				6	74.7081	29.3737	2.50844	5.54078	11.6339	Tn in ±50% of p9
			1	1	10.6982	27.6546	3.26509	3.33123	<0.1	Tn in very small supopulation of p9
				2	27.6738	25.5476	1.67098	1.19485	18.3632	Tn in p9
				3	9.8	19.6	2.2	2.2	17.1	Tn in p9
				4	25.5532	20.6455	1.66534	1.30196	14.7521	Tn in p9
				5	14.3131	10.342	1.29153	1.31998	15.0894	Tn in p9
				6	136.566	25.5402	2.06771	2.28713	22.7518	Tn in p9
			2	1	6.8	19.1	4	2.5	<0.1	Tn in very small supopulation of p9
				2	9.2	12.8051	1.45736	1.27981	11.8033	Tn in p9
				3	13.2329	24.0428	1.87154	1.48119	16.3896	Tn in p9
				4	17.499	19.0248	1.79206	1.78484	13.297	Tn in p9
				5	37.0712	16.866	1.45528	1.10368	16.472	Tn in p9
				6	139.294	23.9766	2.04672	1.88563	19.8398	Tn in p9
D	105:1	TGC treatment (60 mg/kg) twice a day on days 1, 2 and 3; no treatment days 4, 5 and 6	1	1b	25.2	45.8	4.5	2.6	<0.1	Tn in very small supopulation of p9
				2	16.1097	20.5711	1.83826	1.34438	14.669	Tn in p9
				3	13.3233	18.4393	1.63648	1.43881	13.9072	Tn in p9
				4	24.7903	19.0667	1.6684	1.45458	13.4032	Tn in p9
				5	19.0842	22.244	1.84876	1.54347	18.7735	Tn in p9
				6	59.4298	20.7547	1.99205	1.46145	24.0582	Tn in p9
			3	1	8.75331	22.0247	3.78158	1.99473	<0.1	Tn in very small subpopulation of p9
				2	11.9466	16.8341	1.56459	1.24475	13.4083	Tn in p9
				3	49.6913	17.1312	2.05431	2.08719	13.4956	Tn in p9
				4	47.1363	34.5161	2.50576	2.81221	19.4047	Tn in p9
				5	28.1	27.8	2.3	2.9	18.1	Tn in p9
				6	154.369	22.2671	2.09587	2.22709	20.3795	Tn in p9
			2	1c	10.5	23.5	3.2	1.4	<0.1	Tn in very small subpopulation of p9
				2	9.45938	18.2579	1.7148	1.47714	11.9658	Tn in p9
				3	21.7941	20.2837	1.87773	1.41916	19.2861	Tn in p9
				4	25.0888	22.7004	1.62204	1.35337	14.9179	Tn in p9
				5	16.4058	14.3142	1.52418	1.34559	13.3507	Tn in p9
				6	107.736	19.9544	1.91222	1.65684	18.0105	Tn in p9
a: data from mouse number 2
b: data from mouse number 5
c: data from mouse number 4

## Sheet: Data for Supplementary Table 4
TPCN in fecal samples
	B1	B3	B4	AVERAGE	STDEV
d1	1.7	0.1	7.46274	4.58137	4.07487
d2	24.6	20.0374	14.0564	19.5646	5.28768
d3	16.4	15.7025	15.7555	15.9527	0.388304
d4	18.7	18.0633	5.94139	14.2349	7.18945
d5	19.4	15.0906	1.94009	12.1436	9.09538
d6	18.4	19.4482		18.9241	0.741221
	C3	C1	C2
d1	0.279097	0.1	0.1	0.159699	0.103402
d2	16.2005	18.3632	11.8033	15.4557	3.34278
d3	24.3	17.1	16.3896	19.2632	4.37645
d4	13.8689	14.7521	13.297	13.9727	0.733072
d5	15.7819	15.0894	16.472	15.7811	0.691277
d6	11.6339	22.7518	19.8398	18.0752	5.76522
	D1	D3	D2
d1	0.1	0.1	0.1
d2	14.669	13.4083	11.9658	13.3477	1.35263
d3	13.9072	13.4956	19.2861	15.563	3.23088
d4	13.4032	19.4047	14.9179	15.9086	3.12101
d5	18.7735	18.1	13.3507	16.7414	2.95568
d6	24.0582	20.3795	18.0105	20.8161	3.0474

## Sheet: Data for Supplementary Table 7
Kruskal-Wallis test followed by Dunn's multiple comparisons test
Adjusted P value	Fig 5B colonization		B vs. A	C vs. A	D vs. A	Fig 5C frequency		B vs. A	C vs. A	D vs. A		Fig5D TPCN	B vs. A	C vs. A	D vs. A
		d1	0.1104	>0.9999	0.6668		d1	0.0815	>0.9999	0.0254		d1	0.16	>0.9999	>0.9999
		d2	0.0392	0.0017	>0.9999		d2	0.0013	0.0262	0.0028		d2	0.0186	0.1577	0.4147
		d3	0.0232	0.0331	<0.0001		d3	0.0029	0.0116	0.0089		d3	0.2299	0.0154	0.3293
		d4	0.0069	0.0277	0.0004		d4	0.0104	0.0218	0.0702		d4	0.0908	0.3312	0.0499
		d5	0.0085	0.0193	0.0006		d5	0.1755	0.2998	0.7484		d5	0.1784	0.1368	0.067
		d6	0.1383	0.0005	0.0022		d6	0.0367	0.0143	0.0328		d6	0.4008	0.1406	0.0548
